# Supplementary material for: Identification of biomarkers associated with the invasion of nonfunctional pituitary neuroendocrine tumors based on the immune microenvironment
Source: Front Endocrinol (Lausanne). 2023 Jul 14;14:1131693. doi: 10.3389/fendo.2023.1131693 (PMC10376796; doi:10.3389/fendo.2023.1131693)
Supplement: Supplementary file 1 [file DataSheet_1.csv]

ID	T2273	T2277	T2279	T2281	T2284	T2286	T2287	T2291	T2294	T2297	T2298	T2299	T2300	T2302	T2308	T2310	T2312	T2317	T2319	T2320	T2322	T2339	T2344	T2346	T2350	T2351	T2357	T2359	T2372	T2379	T2385	T2390	T2394	T2395	T2396	T2401	T2405	T2414	T2418	T2434	T2435	T2440	T2441	T2443	T2444	T2445	T2446	T2454	T2464
TSR3	18.75875066	31.70032667	27.25172289	26.89565454	40.87273348	26.08514696	23.26579625	16.8569108	22.42993013	14.4867388	29.09041171	15.0944857	13.45053076	29.93549551	25.31909589	21.16785501	11.66799154	21.50844556	29.55237166	10.71529188	22.96538603	20.13216222	17.14962567	28.88655212	11.22359594	20.17205136	14.49526016	18.76770509	18.32355564	20.1017865	26.51426031	23.5926436	14.42750636	12.06726458	11.7788033	20.94428173	22.86526749	23.78302835	19.5954822	24.73404514	45.53127424	16.64583551	17.18288842	15.87376046	8.48676797	19.11560813	20.4471754	21.49801718	18.50409759
TSR2	56.50618943	57.92016942	60.73745645	103.8606001	49.54855188	30.32019042	49.92681121	73.91474563	107.5296471	48.11377841	48.03213229	65.66796821	66.75925369	49.79914852	56.36101317	55.82653039	53.36187019	87.61504803	40.31836708	61.7317776	88.59807625	74.85351745	54.04132006	107.7714164	86.9622339	62.15824617	67.09736719	66.27767352	85.12181022	57.29966496	37.59787793	68.15358467	75.76258668	64.82852331	63.78909918	77.38416884	175.2548535	69.56116392	71.46336542	90.54727651	82.92056934	68.82276639	156.1810095	93.52056625	66.43762969	73.17192356	74.40791401	143.7081647	97.60762178
MAP4K3	4.624126439	6.412594805	10.89279547	11.29443403	10.39113108	8.555919715	5.765192186	9.246242306	9.518677131	4.301806204	12.56496832	7.288670017	7.652013738	10.54338327	4.546280587	10.87234613	9.310170048	10.08255109	9.570090636	9.295284038	11.73538574	10.74433109	6.39751463	3.74310563	2.449770104	5.441983039	6.29615106	14.4777615	16.13779349	11.2615256	8.569781519	7.690688652	6.046446639	4.052499833	4.962110229	8.514611637	4.407934834	11.17072497	9.319633372	10.84219214	7.641172444	8.110196208	5.627986219	3.515702135	2.466273631	3.368534326	2.634583317	6.609524831	6.214915223
MAP4K2	6.423859365	3.868848552	4.4068334	4.771947277	4.887264141	7.932149763	1.192561686	5.885003924	4.074897536	2.291354169	4.552486289	3.060543657	3.671143918	5.099592379	4.268516151	3.1700722	1.804847921	3.996204761	5.461763155	4.882483935	4.761793507	4.934156889	2.856260303	5.210008513	1.180868771	2.391174885	2.424496571	3.788781266	4.905775062	3.840836249	3.679447171	2.988636496	2.410673171	2.657909092	2.961036365	2.393711338	2.95418248	5.032531463	3.592553241	4.317776923	5.16882732	5.173498693	2.175334263	3.774553312	2.663619425	3.250282012	0.880364309	2.713076026	2.61776544
TSR1	2.569766534	3.345688956	4.87800815	3.997689693	3.831258127	5.33652993	4.122876192	4.954073499	6.308224272	1.699890887	6.180848568	2.121615165	5.494579569	5.252225023	1.583012316	5.60512548	7.920203374	4.998334611	5.877539104	2.464483064	5.832064323	5.847152978	3.541221915	2.080590093	0.764650758	3.173746324	5.577612842	5.919412567	7.657880916	5.649383364	4.79714599	3.171889229	2.033318511	1.819924373	1.382697933	4.348036972	2.7107272	5.623387655	5.735009575	5.211985975	4.331131447	4.885139317	4.375614042	2.716186488	1.56016337	1.344652653	1.565485116	5.564284889	3.576789628
MAP4K5	4.497700217	4.175080683	6.852918643	7.405361544	6.996135008	5.963164002	4.87456219	7.863014425	6.174583156	3.471752282	8.009742975	5.778375779	5.712645695	6.099659486	3.68996276	7.374216968	9.396259325	7.460393061	7.691854954	6.00656137	7.994493685	6.429353231	4.060893709	2.645559833	1.944509704	4.056961232	7.600893444	8.745669773	8.966999868	7.161413109	6.469000177	6.294962697	3.098637339	2.763057515	3.05831984	5.866068784	4.656065911	7.691310366	7.479857002	7.213132451	5.958994063	5.699303248	5.629102518	3.16909333	2.774572634	2.888315855	2.634372981	7.026991524	5.8983493
MAP4K4	2.409865643	2.585796952	4.051261534	2.190166723	2.641817507	11.95190947	1.97016428	2.134426346	3.507590041	2.044390775	4.051215154	1.498119269	3.63331552	4.222629356	3.841262728	5.918040981	1.738464445	2.865014415	3.7801015	1.989648535	2.864188327	3.201048065	2.25342713	1.001986457	1.415402858	3.502085388	1.749876407	5.699128455	4.290953982	3.583397499	5.57536205	2.12521855	1.113981203	1.489497556	1.61374603	1.957721718	2.765677291	4.530192011	2.735725812	3.368140705	2.706088344	2.981420134	3.480194372	0.649520033	1.62583585	2.027600876	0.812403456	4.640612812	2.822088813
TGFB1	20.26592267	2.178124651	5.252986892	12.24243355	2.747744438	47.75051005	4.588531672	8.451272843	10.37905313	39.94418938	3.247658066	3.352839967	17.23085432	8.5273403	37.31305827	6.426562313	1.594432369	7.08994021	20.4601402	10.98485079	10.28524932	17.07809776	9.650904853	6.37582735	9.137966838	26.86220449	36.45355637	18.92286507	7.622733525	5.094822462	26.79472418	5.779690539	12.77998911	21.57522184	17.10997196	10.20178518	13.57271647	8.78929816	16.55551979	10.30528387	3.384242353	12.89286858	3.25978837	7.301928558	23.55496428	12.58154624	11.45808593	4.246603567	8.186300535
VAPA	10.86662113	12.76707357	17.69166871	19.10901724	14.71555827	14.31341027	10.43321021	19.533778	20.11119485	9.71197726	16.02731262	12.77156135	17.67970876	16.10340431	9.037670096	12.25289706	9.986688506	17.27564798	18.96368795	10.16799992	19.24528297	18.51296974	12.21321759	8.54583116	7.18407949	12.15230361	15.82314689	17.21792836	19.24379749	18.42053463	19.4879972	9.341718862	11.35425153	10.17797023	11.73708187	15.60850276	15.86038509	17.99021423	17.67878185	20.38691176	18.46191746	15.42250493	14.35588059	12.52554777	8.40410977	8.794210267	10.98145007	16.64903006	15.54257126
GLIPR1L2	0.29964761	0.160168227	2.659659232	3.677235977	0.559569124	0.859793368	0.519682926	3.513935547	0.653801628	0.870888654	2.627772528	2.044997359	0.736024691	1.047335001	0.577772757	0.740294524	5.508655241	2.760641177	0.980483366	2.101164019	2.207018335	0.792446826	0.648514312	1.110061779	0.214323042	1.118517145	0.768822628	2.563316159	1.896944186	2.546339285	2.801071823	2.306190126	0.736142018	0.598986244	0.882398648	1.240086863	1.743587812	2.213608099	1.743180289	1.991133016	2.047879358	1.928529557	0.175759262	1.153671173	0.853025295	0.903252005	0.425075818	1.441765965	0.305270987
SMPD4	6.058295793	21.29516058	17.82591692	17.5492865	12.6451273	12.83057592	8.735692353	17.12615735	16.37927305	7.522828494	19.08577906	12.65831256	14.69426671	16.51715764	5.020721298	16.36256957	5.153496631	11.40364982	7.920384194	15.61819511	15.98909182	18.30879091	9.477460147	14.7319614	4.564641701	9.381759844	16.47311993	16.72688994	16.27623055	7.792042855	10.75307204	14.04044089	10.469291	8.765980551	9.215209398	15.76610322	15.85255699	20.55903188	13.77447528	16.9511724	22.72505503	15.71604384	15.08008727	15.43510012	7.248622082	5.420615563	3.98211871	13.18134673	12.64295084
SMPD3	1.110907756	1.064878054	1.088982885	5.503892553	1.429687943	8.149967908	16.67404364	23.31836705	10.32675082	1.489714434	1.604654703	1.30439695	8.6823495	1.555664352	1.579119687	0.931120787	6.482058146	6.435303145	1.179269763	3.536144291	15.21156663	4.059939575	3.114651575	4.673624057	3.086942306	10.00677567	1.346813261	6.066730661	3.551351464	2.722304376	2.682285378	0.558048487	1.049350937	2.395018442	2.243543819	3.548755945	6.449712176	2.178985024	8.971830985	3.881220278	1.163404125	6.945819133	8.673305108	3.729553852	3.43838738	0.250823726	3.571516672	11.16332496	5.395579775
SMPD2	7.001643584	4.320242675	3.69377135	3.603121034	4.453737172	4.352682829	1.910165897	4.853920628	2.128428427	2.384245791	3.417333835	3.812802802	2.458271898	3.917084394	2.427235068	3.228837011	3.50786788	3.354716439	2.362247922	2.733226399	2.841362023	3.554883056	1.858909232	5.547442795	2.784372723	3.557080415	3.486897289	2.984047267	4.422394386	3.515764603	7.459050877	3.644736234	2.961360453	2.095369278	3.140139829	1.971477169	3.447490389	3.096493004	3.314119824	2.869956528	4.463575967	2.958614861	2.532520749	3.592916209	3.177781939	4.482705074	2.69383533	2.993319447	2.171739482
SMPD1	20.73492996	31.5431883	42.59905947	36.32561002	49.47864817	15.50122384	19.89545028	26.40615795	32.63830385	28.70010398	39.61425155	20.87650401	35.67985289	56.2358983	19.09692947	34.2193038	25.73301305	24.83156114	33.80882355	15.53190085	34.19990913	41.82456642	33.25390176	30.71270273	12.72122259	45.44720447	21.491696	37.88395374	35.62079883	39.53359065	30.30824382	17.53664978	24.99057449	12.68259047	13.46967777	37.04219554	38.39886484	44.30630108	31.63629687	34.00675011	63.08215776	24.77752682	30.52350395	21.69166921	13.53296791	27.70596515	10.61514579	31.85285136	23.24466917
IGBP1	39.71460955	16.4478393	26.51252507	16.4033649	21.49260293	20.9495893	15.46011118	20.68073402	18.5095086	12.34518498	24.74832243	21.20941034	17.97857346	22.01394768	14.67911355	20.72166555	56.01953491	20.50337611	28.21021852	12.135494	20.88778677	16.47890396	9.642946472	14.47897337	23.30982414	11.56327306	21.41016752	17.55150226	16.34477534	29.20763048	22.71615132	22.85343149	13.38283246	9.509109292	10.60817716	15.69632633	24.95506779	20.05859917	20.45696145	16.75908006	31.18784906	15.54911949	34.86846063	12.17831482	10.40639724	14.01522361	14.77042175	53.54891308	17.33417959
TANGO6	0.67647523	0.650140374	1.436278153	1.029400245	1.853189883	0.822821701	0.872875825	1.429418942	1.414050789	0.643619696	1.818603576	0.542052366	1.442291987	1.749524115	0.850444032	1.784676312	1.137318851	1.614668299	1.608992132	0.692327437	1.474034389	1.535407306	0.737348672	0.858259492	0.173325503	1.081673833	0.912753475	1.721130694	1.811742165	3.778209734	1.781165131	1.089269788	0.668995662	0.402430472	0.468699741	1.574137369	1.528442487	1.335070699	1.849738229	1.534780552	1.602306878	1.05301345	1.305142474	0.424457875	0.342057268	0.367789223	0.695663802	1.535188191	0.799437658
TUBB	53.29673118	38.7296512	27.06047814	51.01054808	31.92570825	233.9356902	52.84192923	44.56246166	72.55791849	57.11596667	28.61285758	33.36794186	51.70122928	35.88492635	47.17604254	18.72417374	22.64036629	76.9751101	58.05166154	60.73861731	43.84873905	50.99236054	43.38864756	59.75025117	39.40204451	51.17478546	44.23171589	68.68775103	48.57014661	76.00916601	55.5286841	27.68435968	47.81909891	48.86102162	52.12450013	44.55286812	63.79484144	35.10112176	54.83745839	64.56611467	30.62100041	56.27620851	31.23381522	52.40343799	59.06568549	42.17501645	60.42009783	38.83906852	68.16021676
PHB	7.258642364	8.361503755	12.36587188	10.01491433	11.45439185	16.38024796	8.880949115	10.91399336	14.81784414	6.982852508	11.50507879	6.109529918	13.98954137	13.0483723	7.33476343	10.60598698	20.86560391	13.31462139	10.9804767	4.915269196	13.14589486	14.47210317	8.313597192	7.418903186	3.562191809	9.371245581	17.8361594	13.31453423	12.65007243	10.48785427	11.20179465	7.355476506	7.529610639	5.147487388	4.724634749	12.62135892	8.362126459	11.96074664	12.49763933	13.33262435	16.025958	9.527215567	9.844080645	5.460125419	2.279822806	5.911893529	5.865043795	13.21340582	11.50751356
CTD-3195I5.5	2.572214789	5.549747896	1.882332145	2.021205624	2.383615796	0.665110426	0.939018668	1.28520313	0.595828474	1.630837077	1.079122802	5.40393022	0.441130942	5.584239875	1.033266232	0.901299756	4.786658668	0.911624381	1.686947673	2.823923141	0.578056569	1.118882939	0.737499644	2.422563395	1.760280837	1.127448793	4.176702153	1.098420634	1.332407843	0.787243011	1.234085966	4.068857075	1.734965343	1.239739637	1.588837344	1.501423902	1.031073009	1.26378977	1.079405256	1.848337116	3.103545767	2.611152642	0.888921845	4.223297664	3.663989768	4.075413443	1.933608918	0.588444192	0.509539063
CTD-3195I5.1	5.146803347	6.148850249	5.656029405	7.984792614	5.704933096	5.359675379	3.189997576	6.967827985	2.929654953	3.439614761	5.322567078	8.976628273	3.072772562	6.458727455	3.387007802	6.932351138	5.07791442	5.223726517	3.655779798	5.499218748	5.068717508	4.401187373	2.048827915	5.072039277	3.829926646	3.030502447	7.271979436	5.670915831	6.083418817	4.486643194	5.78138981	9.70997385	4.032707121	3.853372039	5.694699753	4.040901677	5.178364775	5.200122552	4.295656382	6.092439358	5.418842674	5.621351868	3.866457909	5.950176341	5.383740818	6.139479134	3.089919898	3.47201623	3.579106849
VAPB	5.37074884	6.720922091	12.08084518	10.86327651	11.7230661	9.793519756	10.18066079	13.71424818	17.33290767	4.683502327	15.39388812	6.704242952	14.62207029	12.4962085	6.337496375	13.417999	17.1929819	13.80922954	16.35495459	5.295043692	14.46168713	13.77892727	8.730449021	7.419148848	3.040853965	7.963470304	10.58838322	13.55934637	15.56208723	14.81828868	10.2734661	9.489020336	6.159421256	4.888216675	5.495924375	12.1157141	10.76913629	13.47272851	13.79341741	13.79901573	12.03561708	10.95475357	12.79273554	6.073102348	5.533445245	7.256192966	6.056022942	15.33909363	10.86471105
AP2A2	7.606441572	10.03611206	12.36463724	10.41103786	15.44652827	7.031412239	5.363968321	12.51303547	12.04616747	5.458424224	12.98031054	6.679395518	12.68548356	13.98840658	8.455445041	8.783882285	13.50320012	11.09363411	16.51528019	8.675447067	17.97872091	11.56263161	8.765296155	9.977318619	4.449090964	9.429560298	7.259564206	14.91415017	12.47886976	17.81748508	10.8609565	5.17882523	6.269925238	5.938082144	6.195861908	10.45685368	8.043683763	14.99729533	12.9362423	13.64556689	18.69604098	11.55771294	9.551700022	6.971463776	6.299541473	6.218163505	4.604619627	12.74260838	11.96849815
CTA-204B4.2	3.91513663	4.449814894	4.338079214	5.955119876	7.959694259	1.441321025	2.457725727	3.078253872	1.859920169	1.57439701	6.702315155	3.577590737	1.416852212	5.333596453	1.887266252	4.872916924	5.602574077	4.168144187	3.06090952	2.536394483	4.757170352	3.392492483	1.832212249	3.157133123	0.694802019	1.884774996	3.481592799	5.339784082	6.08412498	3.605836677	3.645344526	3.860317066	1.3549711	1.089703913	1.728009136	1.6696341	2.393974983	6.980553484	3.477344431	4.736569062	8.882377	3.096866827	1.857531887	3.054875761	1.16726106	3.724566507	0.954020626	2.277111098	1.740791904
DYNLT1	19.90503293	20.73135395	20.86685856	15.98860834	25.52769645	34.77594555	7.752237533	20.43626886	12.89630446	11.03628847	19.83176318	20.24137444	11.86825228	26.80720041	10.87766441	16.09166953	10.51563163	16.19769881	13.19159478	12.59654888	16.06544677	14.09270701	11.17963431	12.65608448	5.163609837	11.73714081	10.39136024	14.5790756	16.55005062	14.99724752	25.42237549	20.46770086	13.42291646	9.877138956	10.69331117	12.81168973	10.71141157	15.43401932	13.26018611	13.38343432	19.29150698	12.47048959	6.593978978	12.46851604	8.127193751	16.4799566	8.406182818	10.27876161	13.69379752
CISD1	6.956624073	12.79911337	23.04298211	20.59774246	19.21890536	4.180472392	9.719875544	22.57831259	23.74239635	8.465944063	23.34405698	11.01592216	22.78126588	25.26581131	9.242133051	17.84712324	26.39259498	14.29086148	27.99175396	9.296894138	19.98318155	24.3675007	16.36676144	12.90777401	3.957520432	16.85756278	18.83253448	14.51331996	18.94658769	15.2076903	15.26478862	13.2026562	11.18135395	8.461212177	6.777240237	18.89792144	15.60973079	17.48673611	21.07508537	21.01328244	23.50712064	16.49312586	15.68304077	6.965126504	5.113677199	8.03367457	8.54540763	22.47608282	15.82406822
CISD2	10.66187032	23.96560101	22.73158947	23.70854975	24.21005848	11.14504306	10.65196948	28.43953987	21.77035298	17.83928273	18.5202847	22.67909495	20.52491293	27.72651919	13.9470992	16.85952586	10.12323565	26.09751075	22.02318827	20.03723778	25.10272796	24.74261462	15.6063072	21.84722508	7.589801603	19.08644957	14.81563532	17.14639033	27.82331979	37.42749336	12.4238579	20.42070797	23.53568183	16.34582683	21.16820315	25.78170327	58.73912588	24.00080495	24.59740789	27.70748954	33.08578086	24.80544931	21.07272759	22.41502992	18.79306016	17.16018173	14.43951695	21.51353772	19.25068679
CISD3	10.9519018	11.86035796	8.543417645	9.083346806	10.58224111	16.76132666	7.937212925	9.960305207	8.306098022	7.479861956	8.973576754	6.633664247	6.621491944	13.04712953	11.48313294	8.127266633	9.170585896	8.429846131	13.89129298	5.203917103	9.757475248	8.603270867	7.961839003	11.73516906	2.088672696	10.08818995	11.56064299	6.770414415	8.244283951	10.39908968	9.001922603	10.65746877	7.808084393	5.443122734	5.920873945	9.653125697	9.240164236	10.99762112	8.792207757	10.61290643	19.58924923	5.628244899	6.544009523	5.797930513	4.160237376	9.462268565	6.488082045	10.1235873	8.438870009
SNORA66	2.984783291	4.121533204	3.300640555	2.135118584	1.757181664	2.881350544	0.950951456	2.825701279	0.737489007	1.195208837	1.314818307	2.03373718	0.819017304	3.1810516	0.575518181	1.613617305	1.643497033	0.976471111	3.306041218	4.553116598	2.325348227	1.649662321	1.232338115	1.08817884	0	0.627976854	7.05540926	2.294281808	2.120390976	1.793805922	2.100305208	2.149086727	1.537386201	0.739844622	1.397313658	0.220072887	1.435741448	1.667172583	2.442444554	1.525190962	2.46948803	2.751537193	2.856461015	1.809485682	1.898421305	1.931882099	1.57062409	1.092523626	3.243517476
SNORA65	1.992916843	1.179392578	1.11116587	3.054861975	1.9554278	2.355741543	3.401480209	2.156227438	1.318970723	0.342013606	2.418687743	0.290980858	2.343649516	2.781381015	1.646867409	1.795666437	1.567643323	4.19131446	0.9958278	0.592223557	2.815184895	1.57352406	1.175460971	0	0.350702105	3.29446319	1.364143578	3.556136802	2.022526777	1.996184026	1.91230586	1.397657802	0.942704945	0	0.666411129	0.629747029	1.760755446	2.91541462	2.419320819	2.727745374	3.28089124	2.24960843	1.089849741	0.64723911	0	1.382038732	0.96308598	1.823674052	1.450226564
ASB6	5.845563567	11.48262688	10.74087266	8.506652326	8.650160378	10.28488449	7.800046677	7.624299915	9.566783359	4.770576044	14.09459428	8.036316829	8.564882244	12.90851626	5.206834012	15.11398458	8.207139831	8.231525737	6.736796438	7.120662216	7.782124457	8.589100218	6.361614955	9.294822009	2.524152062	6.049061168	9.331210451	9.218483384	9.041692935	6.427932867	11.9955863	9.482478339	5.855829573	4.98077371	3.662401076	6.640722964	6.975009772	10.82445787	10.01878016	8.309672387	11.61688958	6.809168865	6.97761095	3.990381892	2.936238531	10.87243346	6.46604078	10.82911293	10.72918691
HEATR5B	3.820202528	3.690093158	5.791440928	5.103507254	5.36804794	6.405013223	2.39794821	6.255385015	5.549771038	2.34608163	7.22914307	3.461913376	5.327904182	5.351630233	2.330687324	6.347759944	3.865936557	6.254793672	3.490433476	3.461974659	6.142408716	5.787421238	2.881712903	2.431972296	0.750039233	2.751894673	3.725711172	7.293417302	7.846040919	8.863665919	6.543693463	3.392121957	2.279984257	1.911731096	2.248711207	4.230033664	2.463970474	6.827159089	5.101755143	6.088729224	4.469944438	5.479411224	5.503369321	1.635450029	1.333938246	1.434079918	1.113780886	5.588299617	4.121640741
HEATR5A	1.005937448	1.287349014	2.026135786	1.489394152	2.115031317	1.103610719	3.202053491	1.948861651	0.988651905	0.71211336	3.364114533	1.174995505	1.785548354	2.377091397	0.8624393	3.641681455	0.96931547	1.184731868	1.614764454	1.023830476	1.966768925	1.654679737	0.819525182	0.530463418	0.420420404	1.103561733	1.225637057	1.67416652	1.63660346	2.817643898	2.775089557	2.183450268	1.407682431	0.414088924	0.546609788	1.970786665	1.122050039	3.444821108	1.570557174	2.013638475	2.652865854	1.192279366	1.093340815	0.53088434	0.432728386	1.103068674	1.227462524	1.522130809	1.090696507
RTN3P1	1.61371406	2.156413997	4.926793819	4.569989145	4.698998691	3.068924901	1.430439638	3.646784098	5.353796776	2.501365329	4.717178157	1.755707287	4.285153827	5.085506778	1.154274157	2.579669485	4.012814133	4.138259846	5.416827028	2.652928313	3.977470029	3.404507051	2.149225404	0.910948025	0.57710473	3.83322018	0.897917292	7.152286395	3.605559338	7.299688422	3.246731871	1.839954574	2.125837218	1.806427939	1.340320555	4.720888418	2.199912454	4.409839528	3.735410172	4.289197367	4.383750602	3.341981582	1.743606302	1.597615523	0.620791777	0.379040159	0.469577787	3.620232998	3.712253651
TCFL5	2.972969247	0.490841498	1.891827805	0.472826293	0.042276004	4.021935049	3.989512585	0.948369824	0.119766841	0.608179025	1.342151134	1.111926271	0.775873494	0.966227451	2.772738056	1.494646685	3.786038081	2.294081896	3.202531197	0.683401166	0.183974672	1.418888838	0.266839219	1.260589947	0.159224472	1.303106802	5.037326461	1.50069801	1.568694371	6.667779173	2.697677442	2.189230003	1.022452589	1.561942052	0.47905573	0.428873122	0.410808775	0.982706695	1.525570947	1.898942647	1.374995164	1.393729321	0.195862112	0.514249933	1.451579562	0.601323604	0.485840813	0.413988871	0.318239473
SGSH	5.849695052	4.590723682	5.583968512	10.92283909	7.248952411	4.949759343	4.571451579	11.33159671	12.8784828	8.040605874	6.005785377	4.293842365	6.966710277	3.794863931	7.818919873	4.540467027	5.914761305	7.883975091	8.576832093	7.018815169	7.290437923	9.299020113	7.995603543	12.44015517	1.405838471	7.568837672	10.47706161	10.54180282	7.162676294	8.692285234	5.306240793	6.95601775	6.98591221	6.593907903	7.34312993	7.878170045	8.05275239	7.437084787	10.34889638	11.15112711	7.135559675	11.103525	6.59015725	8.410348208	6.588197815	4.817474503	4.805626404	6.68485147	8.751046871
CCDC167	8.66985518	10.77458002	8.051016037	5.074238351	13.90416121	30.11752769	7.786587167	6.849244263	4.487483592	8.763062657	9.594866112	10.9388119	8.736625619	9.983397268	6.85973043	6.73426716	6.639480204	7.452730396	7.790462233	5.659131409	6.181085943	4.901904518	3.45612111	11.24814781	5.376676864	7.233400601	7.849885987	6.147118543	5.309541215	8.863738902	10.614114	12.56311472	7.391375336	5.706006829	5.178412813	5.091896415	8.443471863	7.29174783	7.790812329	6.530724788	14.89386815	8.327003742	4.406056506	6.592637456	9.26975508	8.489825977	10.38286555	4.924298732	6.456905347
RP11-598P20.3	0.734715887	1.141347657	4.48050754	1.522951718	1.171454442	6.554280907	1.975053025	2.695284297	4.510028925	0.220653939	6.415157453	0.187729586	4.630597834	4.241402134	0.088541259	7.19921567	4.214094955	2.884345435	3.453273823	0.477599643	6.109198893	4.991285998	1.895904792	0.100447278	0	1.932236475	1.672175999	6.6181206	7.992242908	7.543183878	2.996239597	0.81154324	0.101366123	0.227644499	0.429942664	2.945590943	1.41996407	5.300753854	4.769270431	3.51967145	1.139763706	1.904910364	3.164079894	0.104393405	0.328572918	0	0	5.462618128	2.994016132
DDAH1	4.6836449	10.57253879	30.16048183	17.50224863	11.20656167	29.55211213	0.243937648	11.37498284	10.14121355	4.489285909	19.27878953	9.731952568	7.970837413	26.28790129	3.984563853	25.37621366	8.590765778	12.5454501	7.504083528	2.915082355	14.46054063	14.25386932	5.11537742	9.751261179	2.873271511	10.3356886	1.903233418	4.99357224	29.2234326	7.504877758	23.34964091	19.82188107	5.531418183	5.168276007	7.820471625	9.319877047	7.876108517	19.78478463	9.738307786	19.23010329	20.70987182	11.97760423	10.78235244	6.850001341	4.22051236	12.46422427	0.516264746	9.064366442	8.521959908
NEK11	3.111999897	1.126938321	2.170831075	2.035014455	1.373716801	4.086152818	1.838328068	3.536677354	1.515581341	0.607810696	1.956187943	0.963397298	2.389183905	0.935650134	0.77511737	1.742344079	0.407078416	2.65973176	1.024266703	1.585917017	2.909599506	1.908953815	1.130335597	1.773853777	0.674477644	0.940554098	2.397725024	2.364098436	2.621899178	1.867484093	6.677211367	1.497116597	0.933289665	1.262723574	1.10319745	1.195811774	1.550278125	1.419490264	2.375525373	2.032017059	1.456125887	1.656663886	1.717941984	1.378716268	0.950543814	0.849539726	1.062881406	3.221921733	1.475754897
RIT1	3.258204368	4.841408039	5.565753005	4.412680766	4.420080847	8.507929796	7.593659186	7.21516396	5.285306517	2.598046705	6.275929296	5.434266139	4.839495715	4.755749254	3.678382084	4.705663258	2.903413572	4.884697689	5.846899128	4.341562339	5.552135744	6.106991824	2.885413254	2.644282912	1.454174333	4.391191048	3.22187113	5.698530012	5.769800808	8.797384492	7.149973101	5.415166129	2.58508186	3.265586189	4.001187514	4.021285891	4.555769386	5.609141677	5.332369381	4.650878945	5.374667456	5.0557352	3.913475499	4.090042497	4.696521857	3.770719353	4.398068068	5.608696816	4.166024663
RFT1	1.389273039	1.592437866	2.658456245	2.947176673	2.177052452	2.566934116	2.24802637	3.173147202	5.111492228	1.652733386	2.92835939	1.350982555	2.859098672	2.491669184	2.067586816	3.943679126	1.522510735	2.958664763	2.417894577	1.522105189	4.158795868	3.292511169	1.830767611	1.541613128	1.744564044	2.738473411	3.476975287	3.375997219	4.281930209	3.654509125	2.860295052	2.092411898	1.310075871	1.30389526	2.083749084	1.969106964	2.078491381	3.063773911	2.419712675	2.429522483	2.935345479	2.258114147	2.788172443	1.75549456	1.938288844	1.694181044	1.642581045	3.363372204	2.054311463
RP11-632C17__A.1	64.80883888	35.0956378	42.74120617	37.85474342	90.71110517	75.83474953	34.42384085	87.59673965	150.9191902	35.08164874	28.96642212	36.15160913	31.25484072	29.68086683	103.4330016	26.8051111	42.42117798	41.30596402	135.1247986	29.72362538	25.68977701	80.1977189	19.34302864	34.6729592	15.00472298	71.46217622	51.48059141	34.06088836	37.23433394	54.20018653	43.53118193	28.67262545	94.88703149	83.51503452	28.87781559	32.72957397	40.48375479	30.31158929	31.77556153	34.18889296	40.14592656	25.91321103	24.13649295	21.92283524	15.92330908	65.66870749	23.50823796	37.72663861	37.3081492
CXADR	12.98331596	5.816654059	9.874027454	4.068466691	8.527143463	12.72398339	3.778687158	7.739765802	10.30028888	3.460059823	11.92089938	6.742377469	5.767931202	8.790816897	0.913146326	7.850426086	6.409851592	6.077677777	11.87631209	4.700918511	7.384009904	4.239943237	3.670456923	3.289550629	1.92408548	4.987726372	1.581769597	11.64445873	11.7997124	9.958727979	9.332988023	6.558658789	3.57029629	2.196725128	4.50540598	5.219304172	3.682513822	7.373616743	4.434898518	5.773904604	5.49924901	5.432541759	6.562422079	2.1847468	3.547181173	6.6816464	7.488586837	7.070665098	5.518761009
YDJC	9.221176565	10.94838065	5.579585747	9.180102482	6.273358938	13.83695966	3.806787714	8.21032155	6.901660946	6.970915849	5.178743551	10.33031815	5.037376668	6.315554175	5.533374343	3.422267033	9.7404216	6.585668558	5.387916661	5.398890926	7.606281155	6.453183053	5.161908853	16.06285974	7.693852344	7.036634605	8.250191037	6.082332045	6.408319591	5.981398463	7.066404698	7.106221366	7.592519113	7.688647534	10.56987321	6.581107779	7.982292127	6.364531138	7.112674471	7.904863018	7.762656012	8.003167962	7.269807281	14.99092863	12.65767535	11.47233976	9.49358985	5.754123861	7.051044547
ZC3H8	1.77766457	1.748092106	2.358281201	2.461562335	1.86527496	1.827038186	3.758635631	3.424236186	2.358959155	1.239540219	2.593777933	1.902838459	2.27351758	2.007115033	0.946117009	2.000885459	3.242171419	2.361107146	2.3537748	2.321336884	2.767489614	2.17988712	1.041885861	1.521076168	1.04307308	1.01465836	1.977594812	2.548564708	2.360380682	3.988047308	1.856426793	2.042698054	1.163621659	1.34136072	1.41107508	1.463684762	1.687835271	2.469267837	2.605046457	2.552095103	1.898940081	2.11028609	2.050073415	1.752939255	1.544840337	0.918741657	1.479650279	2.581169832	1.611069874
RP11-10N23.2	0.55181936	0.693945047	1.538355305	1.191895997	0.850832726	0.815352504	0.80056137	1.903060159	2.081698203	0.473501264	2.827669494	0.604273347	1.581776231	1.295231163	0.380001355	2.343955276	1.77243308	1.856854968	1.72334417	0.983885782	1.488131429	1.452311877	0.569579065	0.387989644	0.33987105	0.539030186	2.190765193	3.219080172	2.275073384	2.368817192	1.853246361	0.928794961	0.435043106	0.586202768	0.507437654	1.264188658	1.259468308	2.788682006	1.637500306	1.397279579	0.698805376	1.362582316	2.150102924	0.403232033	0.235028197	0.143502424	0.400003762	1.875557065	1.124350307
ZC3H3	8.610511797	13.58150687	8.314385734	11.15697135	5.294936402	7.407863216	5.345183186	6.658385249	5.652731672	6.232512743	8.137203439	10.33134127	5.318124555	6.792666336	5.288720541	8.661029256	8.848718411	7.204582347	7.442685127	6.035727894	6.803883672	6.277648255	4.423337452	9.829833582	6.598576197	4.977696996	10.23820651	7.748966015	7.963258738	8.147689903	6.3108949	10.09040754	6.864994199	5.212821075	6.722161041	5.52948611	7.341593556	8.394399396	6.453395447	7.033211068	8.002173755	7.78936717	5.420768312	11.39997804	10.70628713	12.74894615	4.485452707	5.600830712	6.82162321
ZC3H6	2.116634427	1.743908242	3.050457689	1.893391843	2.424492851	1.592465715	1.813277427	3.452512352	2.934522681	0.990718053	3.377333002	1.906919374	2.629730431	2.459118457	1.000659502	3.786024054	3.369797836	2.896006653	2.755759173	1.767689226	3.066860903	2.010399291	1.647467857	1.91374914	0.938632509	1.49101274	2.100478301	2.925534894	3.079713844	5.631625551	2.984846029	2.210580009	1.297886584	1.325238923	1.17439223	2.056561827	1.813266326	3.394988457	3.011083862	2.370455333	2.365532869	2.220685438	3.102973867	1.782196989	1.121874829	0.905707837	1.304731409	4.123413534	2.306502843
ZC3H4	6.876294351	7.203872078	6.759364514	8.439930737	5.741604148	7.394753138	6.297603623	7.275029131	7.505272044	3.726801593	8.65623866	7.057024223	5.546883496	7.00692418	4.884203815	8.498583012	6.315659314	8.564411552	7.605784152	6.370365366	8.939300377	7.644974634	4.101096913	7.041397414	5.02752126	4.652746383	5.847648387	9.702532585	11.56023985	8.347184248	8.193075598	7.410896704	4.47332973	4.141172744	5.849289932	5.741526283	6.495189077	8.711758795	6.782763825	7.733506339	6.211591996	7.168421204	5.632789995	5.325139367	4.602547561	5.111970396	5.718971039	7.266407903	5.839715763
NAALAD2	1.25513964	2.272127279	10.31014568	5.255676515	1.767194095	0.068603584	7.881924571	1.738893095	3.824542349	3.02173311	6.757106537	3.436494362	9.749455984	4.187025183	1.008386556	5.870624783	10.84895335	7.641512384	0.673700707	5.168689471	7.411760819	11.20924398	0.753095515	0.24553779	1.527251104	6.18315672	2.205120981	6.83872462	14.41684633	28.67023141	4.895816335	1.848515157	7.664405198	1.289985495	0.913628161	16.13867835	1.667143	17.39844209	5.019777565	0.058661191	16.28686153	0.216696153	0.161133698	2.261857103	0.091270255	0.798758945	6.552896843	0.093378088	2.484617554
EPM2A	1.290020861	1.836989581	2.539890036	2.703973453	2.222603916	1.628125315	5.504470048	3.721952755	4.140801865	0.867096734	3.058764628	1.14581259	3.14472059	2.673315287	1.384348088	2.767476429	1.634859012	3.783197533	3.424449334	1.477487195	4.120831757	3.458814817	1.672349296	2.074402999	1.409356801	1.874028854	1.567350028	4.264413012	4.47987583	6.314544194	2.45357797	1.832033608	1.000075647	1.341850973	1.051464033	2.861952007	4.139480041	2.473318551	3.291570187	3.810920611	2.178185055	3.010951532	3.990274545	1.73693732	0.952361559	1.136884559	3.14301711	4.651612001	2.40159926
EBF1	1.297588633	11.58431129	16.24230163	0.761788484	18.89139038	3.491934693	0.0430637	0.375353664	0.400765005	2.150561123	21.04928776	15.20222668	2.002810372	16.51813063	8.948041961	16.87702445	0.352832128	0.784156544	1.906878506	1.693234534	0.610217735	0.420559912	0.762685478	0.381083374	1.553995694	2.534127667	1.951560055	0.611833308	0.37875187	1.022924548	10.54878763	15.19388556	0.815552241	2.382489418	1.103834698	0.63117804	0.452025353	5.178580985	1.871789629	0.575567113	5.138873635	1.210428818	0.212716168	0.430197071	2.349839453	7.341449864	1.138007781	0.24187668	0.593648985
EBF4	2.121477295	0.526061141	0.476192586	6.28594874	0.214997828	19.21251134	0.797279134	4.177110405	3.229987509	3.936469836	1.2598236	0.356287111	3.074620934	0.663432452	8.094734453	2.12688309	0.548422045	7.057710355	7.298538788	10.52487722	7.332731574	8.853542939	4.780450464	11.1985199	0.822017044	1.016322067	8.991013057	12.28762017	7.677002203	5.686499936	4.291146127	2.503447343	3.429862986	5.419023393	7.775095399	4.758691221	5.163966569	2.605443196	5.520224006	8.464378876	0.203069156	15.50389448	2.363882915	5.241835576	5.273789863	1.547169302	0.898465572	2.123600147	3.89641066
PAFAH2	3.570843739	3.758064487	5.197996273	3.02191277	5.255508131	3.543594271	2.236905629	6.71536935	4.238590664	1.854989047	6.677582355	3.393132717	5.034874172	6.831311768	2.019040835	5.739176022	3.400988905	4.442319732	7.612175218	2.348818855	6.784205203	4.969491242	2.878883226	3.736638726	1.224485317	3.91883757	3.764111433	5.025883042	4.550685248	9.028745184	4.519153801	4.027149598	2.322143254	2.117093842	1.378002674	3.970608387	4.307384792	5.489424754	5.31248225	5.020900806	5.697714643	3.374412646	3.555865681	3.115523849	3.464309491	2.471272648	2.426759024	5.13984648	3.441215575
ZNF316	8.229342584	6.182646057	5.855324491	6.895039909	8.074539245	7.03226123	4.854086571	9.33122368	6.751091258	2.340748396	8.746379459	4.067702165	5.833692141	4.473604351	2.807806705	6.555687445	7.780415897	7.151017054	8.256502827	7.556613385	9.782661802	9.174851156	5.466667061	5.2484898	0.855394942	4.230358782	14.10366309	11.29280071	10.59334506	7.48499135	7.627956048	5.067732629	4.747403322	2.646120279	3.347918134	6.258673219	4.647191286	8.809107742	6.987191835	8.142751521	6.045439473	9.888890601	6.199264314	2.53295059	1.854030888	2.087958264	3.587861614	7.264930275	5.701814885
RP11-66N11.8	7.195337813	12.66310964	8.259619237	15.04670378	10.10546913	3.891313858	7.529070552	6.366624534	4.357463635	9.660689266	7.502268771	15.95773041	3.774556241	9.230573704	10.70010422	6.271305546	1.078958238	7.800353976	2.056188279	9.684774059	7.017637755	6.88791663	6.16482231	12.03605994	6.488211757	7.965012657	2.118149241	8.811266536	8.519283691	1.884217995	4.241854713	9.558061358	7.786000181	4.371381822	10.67782	5.513287206	14.68787739	6.829687939	5.150834102	8.921495034	9.838504861	6.68879762	6.976007714	16.14396915	6.169266185	12.89844281	2.704472702	8.908162776	5.413933475
PLRG1	6.966146657	6.115563237	8.017947082	9.16491536	6.318164727	9.65723624	6.836585173	10.11397706	9.742859662	5.704960044	7.915647377	6.184925276	9.073069807	7.005692789	4.38795633	6.184363253	9.005116007	9.788572679	9.444416681	8.227083485	9.761412524	10.19824856	5.468287198	5.194085431	3.145779857	6.527582265	11.34574774	10.34218512	11.16328416	9.440237625	8.769731191	5.32370012	6.493444105	4.797434544	5.652241486	8.303248196	16.21626292	8.331028621	9.036977989	9.871224065	7.965469439	8.398226806	8.47337704	5.389820343	4.337036929	5.52350988	8.894613765	10.07074368	9.564384681
RP11-47A8.5	3.511822119	6.677250421	8.405817423	10.59803858	9.422002001	7.860475628	15.96350719	9.454473901	11.33786843	3.658455396	17.22226796	1.878757059	9.937490906	4.459131636	3.412153008	13.39856583	1.007134332	9.316793892	7.509309338	2.2543128	11.19699525	14.7340485	6.853225009	2.910737233	1.081483142	6.580489855	6.388924483	12.28435693	10.79293153	5.606142155	16.55927673	5.630001849	4.390903932	3.29831398	2.92203249	13.4422281	6.843756652	10.93157689	9.584822616	14.69423694	7.344915896	10.54139162	12.70818119	1.372204487	1.635963504	1.99775799	6.589535654	16.31901487	6.903895473
C7orf26	10.18896478	7.896482934	9.729829443	12.95628777	11.28856099	13.02220765	9.968780892	11.45693428	8.158472136	6.698602253	10.62953761	5.518823165	9.632760337	12.01328957	8.279613825	9.437216361	14.77902256	10.99861551	13.73826219	7.365889041	13.67158407	11.53513881	8.360293801	12.13814034	5.899457335	10.64706212	14.02847652	14.22194007	13.43315874	12.59740977	11.20886023	8.605227433	6.229409021	5.128468405	5.208169088	7.907618946	7.509673613	10.93766255	11.88770217	12.93379267	13.06102598	10.19766138	7.972123015	6.63135378	3.365383223	9.286205998	7.756231299	9.137470322	9.979344962
JPH1	0.45651231	1.610956514	2.689082319	2.828528914	5.740073252	1.215402287	0.01010033	0.016006714	4.77818083	4.407585114	2.729172556	2.047766157	0.31316468	1.028622365	0.36676467	2.186135703	6.354004288	1.593044144	0.731858371	0.24619618	11.31557249	2.826808299	1.972078765	1.072569514	0.437376312	0.151184926	0.664311126	0.373646169	6.26091689	0.897585847	3.918086699	1.186955621	0.261264352	0.083819765	0.712381015	2.8423484	2.535761327	2.282302653	2.522351638	6.487896888	2.293176609	4.266830974	4.951373081	0.528524398	0.0504092	1.641526133	0.152521611	3.891210802	5.219225614
JPH4	34.95396642	188.9139343	174.5286268	131.7446839	204.8753959	0.100985717	0.38328343	112.5569412	124.2750271	54.93420342	152.3596546	134.153306	85.80629933	133.3664025	36.95961055	98.61156806	36.48086498	119.1316835	105.4297735	75.23370604	135.3070152	95.03261056	52.97381982	77.4670149	56.25243265	52.82981013	65.1544996	124.0191821	100.901963	160.1283597	52.87989766	116.8849605	78.3988746	64.75613085	75.42676481	61.01853563	65.66033013	139.2803789	114.1547839	126.213863	128.657674	105.5974336	73.28299983	118.2604762	90.36415657	89.82405401	3.302838673	94.94209408	130.6526518
TMEM170A	2.364685456	2.737875629	3.279454905	3.012895751	2.515725746	4.314490749	1.166588062	4.483594786	3.021891647	1.723571796	4.514420769	2.477932827	2.727142417	3.687058791	1.613764547	2.860801774	2.328582419	3.442113239	4.164622633	2.949957796	3.534827213	3.053197709	2.022564978	2.215807093	1.235513698	2.746102662	1.807759544	5.246131463	3.828082021	3.73248131	4.939616845	2.269563494	1.634901672	1.613530483	2.075657779	2.28469781	2.259404422	3.685412856	2.828523163	3.334781315	2.961752142	3.175371555	2.307520158	1.691278075	1.227824081	1.886289404	1.610328616	3.191102298	2.672976815
TMEM127	12.45723941	13.75602974	18.66617301	21.61525194	23.55033723	15.93880965	16.63343589	26.52528884	26.35414128	14.38530604	25.72918499	13.77166197	21.76075079	19.25168232	15.95524048	23.11373103	12.56305962	21.71952714	17.82660014	13.87544357	32.1103196	29.27919593	21.16226676	19.49308234	10.13935033	18.28401905	8.121871331	31.80807144	29.03074009	14.57959174	21.50266064	18.54909443	11.2664617	12.18983199	16.43001209	21.51792287	18.06523473	24.35166487	23.39778728	26.73893074	22.85854176	21.20910477	24.27727168	14.54991892	10.8006069	13.32602684	11.72634451	22.9742258	22.78816825
TMEM125	5.220213371	4.2348899	2.563726614	10.9310187	2.526860828	3.85147683	0.083157955	12.4373368	2.54740561	4.80780762	4.894737666	3.983715367	9.436026583	3.70898353	3.539693859	4.970072797	1.149752508	8.385256291	8.673112364	3.909176656	6.084707448	9.601184656	7.974565967	11.17156015	4.115432321	6.681295823	0.233450053	6.219477623	13.14951442	4.130729387	12.72301824	4.117406575	5.204747722	4.226888505	3.726826695	6.273784461	8.429882289	5.831576878	9.677030512	9.219445929	7.573660549	8.352742162	7.776772189	7.891935263	5.56138371	4.793601668	0.078483734	1.353455455	3.102271211
RPL23AP53	0.615046254	0.636964222	1.553242614	1.164610137	1.277950301	1.421965203	1.772227714	1.849549928	2.447122613	0.304234977	2.629636614	0.739540793	1.154069837	1.188877871	0.558078236	2.673063011	3.818225429	2.201498504	1.581837904	1.467533449	3.122145872	2.999386039	1.269681694	0.435271536	0.356529999	0.837302473	1.733515789	2.850471337	3.437603552	3.623850348	1.978799948	1.243273313	0.359388982	0.269034408	0.508114057	1.52050358	0.783131699	3.401705675	1.161442166	1.559854393	1.314922198	1.286432973	2.215921272	0.411246746	0.172583755	0.175625645	0.163181724	3.277570877	1.621758738
HN1L	5.208597083	4.654618256	4.514111347	5.641080351	7.090886464	62.51941909	4.368134086	4.76931913	4.301039599	2.657635085	5.18040619	4.450762159	3.84197788	4.377726563	3.008434382	3.336207927	6.525271496	4.357748088	5.532086589	3.407024367	5.756722469	3.653845195	3.757752485	3.192234706	1.960195282	4.572851591	4.597118082	5.563922094	6.121027976	4.369643006	28.11793208	2.804695857	2.75021514	2.645627267	2.543767313	3.665819798	2.680400576	5.41970953	4.888593125	4.179720575	6.192957457	1.90140981	2.057754256	2.073527139	2.20321189	3.315965415	3.081013315	4.560277935	4.333646829
EPHA7	0.168774763	5.151142612	10.82030552	3.980230084	4.39326839	6.155938747	7.870028848	5.549986563	6.425382862	3.041242228	11.69551441	4.408812705	3.759394878	10.72182771	1.062423852	8.457784339	0.036443783	11.38557981	0.646767184	3.464301296	2.38729162	3.918685523	3.069110307	2.383426905	1.479759688	0.804174223	0.076111015	13.71230325	12.50990861	6.523397216	5.210916222	3.294693337	1.02455102	1.298101844	3.235973032	5.127674643	6.099040235	12.11189553	5.703993007	6.277911831	7.933807544	3.436943674	7.059320446	2.240075808	0.757738976	2.680758472	1.964664399	10.72463743	2.280761358
EPHA1	2.369412166	0.186265783	0.068670192	3.569863483	0.007672742	0.34778669	0.102770266	2.916806712	1.34042873	2.24516432	0.140248344	0.111892069	1.673681674	0.027780153	0.633276713	1.028696658	0.064587037	2.793619272	2.215522235	2.114637254	2.151010413	3.335108571	1.331800012	2.138192101	0.982529034	0.584059606	0.322229563	3.125613585	3.249802691	2.365463912	1.583246801	0.191945399	2.390788441	0.843169637	1.995150158	2.386998036	1.724917829	1.19387357	2.089508954	2.637262377	0.644671213	2.162628007	1.002809132	1.831086346	0.839308384	0.07592015	0.246892948	0.293386336	0.65326073
EPHA3	0.083183951	1.361143443	5.14043246	1.325324242	4.543466922	4.416574178	0.775194995	1.727259655	3.62766356	3.04450529	6.292147748	1.859068592	1.746148819	6.353523799	3.026083907	6.715587994	2.030607811	2.057348842	1.309318092	0.767122064	0.234298359	3.10586709	0.475098287	0.600471237	0.198104126	5.699590947	1.67932329	1.31077263	3.678595582	0.294398475	4.448593709	3.555504069	0.526393032	0.323030751	0.791825031	4.514099172	0.125755683	3.567326331	0.727818187	0.270976204	2.467796527	0.553216937	0.753619502	0.018910942	0.099202042	0.538402862	0.118810427	0.487166663	0.152541062
EPHA2	25.54928566	0.552973197	1.450072796	1.050361294	0.42785268	8.385142792	0.063793089	0.935151537	0.733853872	1.582193261	0.470413475	0.609387659	2.014558072	2.766242676	5.250652042	0.986250346	0.481839556	1.397440743	2.248933064	2.471276711	0.855957986	1.155834577	1.065517639	0.963583802	0.548103795	3.941200253	3.888743992	1.060257186	1.691112495	1.328138103	26.83849316	2.315427327	1.689419137	3.860213586	0.604080297	0.324791387	0.78886134	0.646184709	3.234939141	1.713777028	0.315546164	2.276518269	0.417308419	0.445083879	0.817179308	1.004378954	1.44497632	0.708472281	1.468707451
CASP8AP2	1.140122167	1.216897361	2.444355348	2.507987442	1.761723136	3.457465389	1.510422582	2.118328532	2.637388651	1.672440798	2.822309216	1.117703086	2.06702324	1.718625566	1.342192337	2.861702275	1.039182393	2.511978071	2.241499447	2.258690014	3.085108419	2.504108124	1.529059928	1.111255894	0.515911312	1.256480093	1.427033685	3.435412963	4.180573867	2.559769571	2.191732423	1.05468687	1.151382786	0.898759278	0.939497249	2.650559321	1.722812372	2.989171966	2.145662894	2.716027272	1.0244191	2.213898489	3.054354144	0.568639976	0.499469394	0.677697115	0.962009606	2.558570364	2.271677193
CACNA2D4	0.140506358	22.51946609	24.49757822	18.74856144	14.08106949	0.205460506	0.023154467	7.164608317	1.984240287	9.784033673	21.04245319	16.46009273	9.961047344	21.34734506	0.882827862	14.624441	0.026678051	6.576396795	2.440358217	21.13445006	14.551158	15.9553019	3.375661088	3.015219777	0.435680453	16.83477786	0.520013889	23.58343898	21.74864955	4.717106082	8.359029263	8.172611426	10.8824276	1.11088072	5.625106638	16.24696223	11.06186523	21.23944552	1.052169314	16.64178206	17.52757841	3.321109972	0.111281948	7.005331794	0.508465766	12.35946799	0.054632446	0.261582106	13.68251458
CACNA2D1	8.626388112	14.25153907	26.35319166	23.53300947	21.86966326	1.249118227	5.707766846	22.78876334	33.64619657	13.98497809	26.50683713	13.989042	26.12219785	19.12785275	6.673072622	23.78411017	41.42974503	23.90336253	24.56246295	24.10501057	15.36123491	29.35935098	11.92290545	9.232732479	10.28713201	23.49901935	37.32181764	39.78058028	28.75871454	20.44925479	12.69604936	14.39851245	18.18098734	8.624239844	17.92764279	32.15169613	14.57394806	22.29817117	17.02683921	30.9739877	13.87733242	21.22365734	21.82209403	9.674823892	17.66511576	10.60841273	6.267006772	24.24905296	21.21741017
CACNA2D2	2.0500015	1.40121693	1.16585373	4.096500952	1.166634405	0.854184651	1.217621179	2.229079876	2.713502042	3.243689727	1.780279385	1.879702267	1.518791703	0.842709349	1.168887534	2.448728313	0.661144082	1.741793286	1.306048883	2.418472686	1.526888181	3.145471028	1.070080588	1.140288813	1.536784506	0.462113052	3.002886085	6.488725642	1.882815915	2.516835465	1.208350073	2.714362485	2.320833454	1.067090345	3.064183471	2.68183139	2.034570241	1.892047843	1.769684832	1.184080639	0.877465769	2.238839218	1.922630161	1.264979111	1.187452161	1.49981494	3.903249241	1.17914403	2.058637803
CACNA2D3	0.626101437	0.049246585	0.525840808	8.689438032	0.116643751	0.090168908	0.056812732	0.322626107	2.562813778	1.837499221	0.119697133	1.077314569	2.878749365	0.168929507	0.733508396	0.214227565	11.69522342	1.337869969	0.803912378	3.676351377	6.618452011	8.994133245	0.95710714	5.798991256	1.015308879	9.662775333	0.265818128	19.90522827	2.139460873	0.500114628	0.319400122	1.190553048	0.131211609	1.73855565	6.687656866	0.736278111	0.571837065	3.091349705	0.651023518	6.712473198	0.077280093	8.062702592	1.031506607	0.981946272	0.292995108	0.125034553	0.518320363	3.34330945	1.590591105
CTA-253N17.1	1.279646453	0.611653066	1.728808601	0.864165501	1.255574841	2.239834047	1.05843932	1.956948439	0.547232534	0.591246925	1.300830878	1.106655923	1.519320664	1.66102783	0.284697823	0.443458657	0.632338397	1.352516368	0.258226624	0.511895362	1.061820222	1.360093935	0.508011723	0.107660247	0.242506775	0.20709875	1.509265236	1.513249703	0.874097344	0.690170009	1.227886362	0.869818951	0.651870441	0.121995656	0.806428361	0.7620609	1.014619716	1.09962447	1.208230551	2.074827598	1.047092949	1.847251603	1.695643879	0.783228178	0.117389083	1.075123216	0.776957661	0.900750861	1.103097865
SERGEF	7.45087822	12.91539274	9.353053093	12.11334216	8.275111364	2.732781274	2.803161589	14.22759152	7.57937374	5.725944516	4.858402214	10.94210999	6.15525883	10.52205636	9.292432897	2.875820524	5.08223221	10.91193919	8.872023805	7.91435251	4.018665111	7.564328257	5.378019248	18.28662479	16.42952238	5.158663092	3.64602624	5.341313415	9.39432501	5.547036627	4.269417465	3.652588293	11.29164195	7.872098891	9.30159223	7.679425152	11.28586253	8.008648956	8.501934573	10.19672036	12.01057273	6.378012479	9.638883811	29.60074694	22.6867309	10.67113858	5.338866123	10.01927149	8.204422811
CHTF8	5.984389034	6.061687395	17.01565117	8.943021619	12.30182989	17.21108393	15.25387415	14.87306156	15.0938908	3.154249038	27.92449553	2.9072282	15.8506358	22.54224368	4.851841121	23.73697992	13.00190923	17.459061	12.36027471	4.403601415	19.26593226	14.91506696	8.706507029	5.803406041	2.021487157	10.09329396	14.90839976	16.3353136	20.64451013	25.5109638	18.02482121	9.302294727	4.033131216	3.89145587	2.432804447	14.96742828	10.21685764	19.12689988	16.84791911	13.13397706	23.61504632	12.56718514	17.58965293	1.927559571	2.218004791	1.619800051	5.279939298	22.06490813	11.05653075
GSTK1	17.50771656	8.984221019	11.21481211	21.21088907	9.293501633	13.32765793	11.46269868	18.57183477	16.57885055	13.26071201	9.81662291	9.277939798	17.88917432	9.57049118	15.14042956	11.98101944	8.137927675	14.26183634	15.01867542	12.34592818	16.09221864	17.91738253	10.50839311	16.39124714	11.8830614	14.47614384	18.74890807	15.34992825	15.43803108	13.08216832	19.94946731	9.677821618	16.71510108	10.65390255	11.15702738	18.88868721	14.28358023	12.73723008	17.89440356	17.1264732	12.99785437	13.28921063	15.10465237	12.03010535	10.58567443	7.595819546	16.46448785	12.992969	13.52881649
CYHR1	4.670376143	9.140985393	8.313307746	8.02696857	8.575065669	4.04046863	3.881100388	6.200778709	3.710691724	3.984159719	7.403546532	8.688693772	3.315400792	10.52593192	4.805256324	6.23892455	5.261250403	5.274081402	5.122352205	6.568495674	6.244780227	5.60843612	4.125883622	8.123348996	2.347808515	5.227344271	8.563426296	6.489486389	6.71291041	4.780305527	4.913282598	6.445763006	4.749966608	3.829170277	4.377259572	4.274455415	4.954354797	7.121923246	5.077434312	5.500084521	9.664666848	5.397324814	4.534730365	5.966477211	4.419692392	7.57706583	2.652332426	4.671718987	4.395874246
LDOC1L	4.815848709	2.378638444	7.242294019	7.963008565	6.185791101	15.29838708	11.65231364	10.82724396	10.29733285	2.34648097	11.20895852	1.073902056	11.17232012	7.375755858	3.961073265	9.710090184	12.04094617	10.21984083	10.46615924	2.942257165	13.89544898	11.98064134	6.062341022	3.477102703	0.655452342	4.102477365	7.119364793	18.06219803	14.7613169	16.10388314	9.907797606	3.868676099	2.326882876	2.187085722	1.836723667	7.762104875	5.15836726	9.700041925	9.889105318	10.97700336	7.738007364	10.7107153	10.83552611	1.56951067	1.477970217	0.711140039	2.718957933	14.66904333	6.319768025
LRRC10B	5.524076538	0.38139561	0.146999555	13.89578472	0.114973141	5.973259171	18.51968284	9.635245175	6.902076558	0.844592622	0.553044335	0.342175591	2.945461824	0.23787149	7.811012919	0.34690461	0.245793616	16.03479507	3.366717687	3.377629606	6.696206825	9.282676991	8.103556694	11.22315468	5.938619096	1.760948212	17.48522343	6.09577498	19.04180146	7.51164681	48.02696181	0.558810265	2.29103026	9.564106284	8.679017848	1.018247684	4.003044193	1.04408788	7.460150029	15.99018896	0.207745262	12.84672928	3.652549336	23.67062614	10.44067321	0.325038508	4.246987023	6.173178495	0.784473528
STAP2	2.288118037	2.300369834	1.945343719	7.805329978	0.144420089	19.65247148	2.126232568	3.103572121	1.078637663	2.491530785	2.324054423	3.501027822	1.294260534	1.497371361	5.198805951	1.169473906	0.761340394	1.575909992	0.561638239	3.00608053	3.139394712	7.099631335	4.474911072	1.404954546	2.45592906	4.574741004	14.38712815	5.232638028	3.469591307	0.991803033	5.097309444	2.91658743	5.981370855	3.897156958	5.982280671	6.585478242	16.24741438	3.07677524	6.064337555	4.987060143	0.498183052	1.81062573	3.91849446	2.844248509	3.015957274	3.978482793	4.707491848	3.440698952	0.654332159
IKBKG	1.616950948	3.272095263	1.960026905	1.407926567	4.102602378	1.646761837	2.850369304	2.455807818	1.783138121	0.780553699	3.909415921	1.586707466	1.944534986	3.845653509	1.549317772	3.941706813	2.102936166	1.698918405	1.878020198	1.258732997	1.948425403	1.631092014	0.8703326	1.540658243	0.501003008	1.194855988	2.291000713	1.6822786	1.819040851	1.664314706	2.941276809	2.22553873	1.450736414	1.229438933	0.702401974	2.424635774	3.067518199	2.636524783	2.33689719	1.85334616	4.181355627	2.380900908	2.786331873	1.127594267	0.490951288	1.330272473	1.11856676	3.372299205	1.536128486
IKBKB	2.425400242	2.698883873	3.128992628	2.322725087	3.775814319	4.300442435	3.126746572	3.06383577	1.704245211	1.523239562	3.656843677	2.561767538	2.260556276	3.993870847	2.686553945	3.560318049	3.450345329	2.163348844	2.481883348	3.185833628	2.796553103	2.831747811	1.529468936	1.717417361	0.458591638	1.97367728	4.408299057	2.659753748	3.561226314	0.971012162	4.240771614	2.35601593	1.655828392	1.379628594	1.108694145	2.213616313	2.169453188	3.187790275	2.50581979	2.698134354	3.38185682	2.52299601	2.02128541	1.344950107	1.142909749	2.030871576	1.292619134	2.354349787	1.411952484
COMMD1	7.307361759	8.971807829	8.690904483	6.956092635	7.84831566	5.440641184	9.556539635	6.30183138	6.205443213	5.749085846	6.910536407	8.299882569	8.105121243	7.826396795	5.711754427	6.229863149	3.185053102	5.575113519	4.540500565	5.428715944	6.215343276	6.406490817	4.827786131	8.526060585	3.139618847	3.750839043	3.754642801	5.31466599	4.683112596	7.590931093	6.634530536	8.18628141	8.155145953	5.931223225	5.950099367	7.841849911	5.855210571	5.906554295	5.798689581	7.494805146	9.506172053	5.731145287	4.048013324	6.79601065	6.596492491	5.232003772	3.730047288	7.369131883	6.160009976
COMMD3	1.85335684	2.000342314	1.808367984	1.655397576	1.599397528	0.785247181	1.160505013	1.606600836	0.837934342	1.086396159	0.990660775	2.065393541	0.896101286	2.320296461	1.173258481	0.855079256	0.327873113	1.019064692	0.605307094	2.310833097	0.752723234	0.905033447	0.783640647	1.392081094	0.550120949	0.974832245	1.059217367	2.220574112	1.328522491	0.995296237	1.049893414	1.457948923	1.022804058	0.954767811	1.319755373	1.098970306	1.058754909	1.164087121	0.811711124	1.294341922	1.682508328	1.444601492	1.132588947	0.926440294	0.985289247	1.42268693	1.598848621	0.970582829	0.693833885
COMMD4	8.635072798	12.40384515	9.215967565	9.674421931	10.02937665	6.522120992	8.066260985	7.43981065	5.949082471	7.315672271	6.978397992	9.984751769	6.016236376	10.97294523	9.106037203	8.340064343	4.262739233	6.944237894	5.880143359	8.145504603	6.469575185	6.840992966	5.846749731	12.26517694	4.848542969	6.86077887	8.656663043	6.032847913	7.61399058	5.524957143	5.914723056	10.87786716	9.702191353	7.279682402	7.711988696	6.71274492	8.991137199	7.711813638	7.859924075	7.91752725	11.43703604	6.821767264	5.38861314	11.81843029	11.06275407	9.389644762	8.937503484	6.70939445	6.768076689
COMMD5	7.099454295	6.812218563	4.8787783	6.81350977	5.118317622	3.960990314	6.33875016	3.770062497	3.418714079	5.471747406	3.795106851	7.021951266	3.809739652	5.017072789	4.011019455	3.484984413	5.581147938	3.970870626	3.849461538	3.877242232	3.145187662	4.535578978	3.046743115	8.112749199	4.168882365	3.359427916	4.779426384	3.716279092	3.581485411	3.020302993	4.102024259	6.171026746	6.333309376	4.919750558	6.149813256	4.010334725	5.586721474	4.275771371	3.507788789	4.43715748	5.154236152	3.543771273	2.715258164	7.028629587	7.29821934	9.063542082	4.117421556	3.422915202	4.56255535
COMMD6	15.03664293	12.75914197	14.17387408	10.2138155	16.59331713	8.666604291	16.83744425	9.38148404	7.314788016	10.24980127	9.209682824	11.001523	10.31504598	16.95647388	15.29585329	7.848637538	20.06100881	12.44203204	10.95170374	8.900699676	8.105496013	9.79792549	7.108663005	10.75474671	7.839436791	11.75281837	8.93415329	10.06060756	7.157598207	8.891145549	15.60326358	10.90673969	9.90998812	10.226784	8.358843935	10.38149479	12.81735314	10.75676756	10.15136567	10.89970205	18.88038722	8.943782655	12.9987678	6.915109783	5.977377695	11.88686656	12.66968037	14.77504556	9.160114719
COMMD7	9.883051794	11.00659908	12.22862981	15.80201084	12.14250611	21.3033245	5.852546831	13.07171161	12.96613557	12.01018366	10.4917965	10.54017349	11.71711385	15.46864308	12.08276366	11.04720042	13.07886119	14.52145559	7.001432492	10.66644132	11.25321235	14.50008917	9.69846281	12.39159443	3.369943217	10.86370795	17.70641471	16.63842645	14.88130431	7.259452966	14.30740558	10.33639342	14.63916683	8.55631451	10.09158958	14.09863221	11.64865107	11.78720265	11.07607016	13.81923943	14.63958049	13.19925535	7.936628291	6.089157412	4.441159748	9.612496562	7.251719384	8.480164999	14.02297249
COMMD8	6.008330001	6.991765035	15.94595177	9.888873796	13.61279852	5.649468725	20.59562131	11.89329995	8.70489533	5.249323344	11.85864546	6.989380822	12.72474405	17.48326491	5.013191424	9.587084005	14.47648587	9.434993589	15.30335727	6.95355759	8.661293874	10.24400699	6.539976182	4.611976861	2.23381093	7.929412583	6.385866928	7.43136026	9.312697083	15.14392941	10.58718837	10.5756657	5.401725305	6.119659296	3.75888922	8.336527231	12.49886909	9.823917783	11.01595509	8.080180806	14.39021364	7.07816584	6.837295232	4.122615107	4.71607524	3.446938397	10.93847359	9.896561413	6.833357988
COMMD9	15.2920993	15.35100537	13.52166358	20.2451002	11.58910513	13.06590182	6.837706077	13.15648108	14.2536181	12.6071588	11.45684229	16.28221878	13.44151928	12.7708932	7.113802041	6.319574831	18.46034838	11.42584703	8.914745876	10.22362682	12.34015371	12.74135104	9.621266049	16.52575311	13.58584626	11.97248159	13.15516833	14.80575449	11.76185878	10.08086494	9.794878152	7.24478063	13.72716535	11.11617197	15.07464696	10.97232716	16.4343377	13.4955438	12.27224654	14.41410218	15.17368861	12.42573871	11.30349617	16.77486921	12.46879636	18.6689628	9.055292391	12.28752355	12.4845147
MREG	4.291782541	2.838463482	12.02380979	1.18132383	16.23964026	1.186660852	5.152988675	2.373459306	0.767759078	0.714655295	11.37144237	0.998889513	3.017011504	6.83080005	0.450635361	8.021153914	4.09459077	2.335458803	2.898304792	0.906013651	2.616555839	1.878834699	1.403535488	0.511231666	0.183202592	0.961071351	2.219278359	1.816855197	2.4338242	3.873192887	4.240507665	3.191666323	0.844213384	0.473976233	0.298393043	1.644861643	2.759392864	7.298426016	1.805463297	2.62596383	10.15155211	1.846693488	3.273615827	0.193205704	0.456078827	0.283627352	1.461399124	4.355042512	1.450226564
OTUD1	5.472582414	2.883086004	5.641550921	9.86418422	4.062247034	5.807951668	6.069307824	10.66590967	7.451697022	4.273246175	8.939098096	4.729958852	7.908216263	5.504892789	5.012243518	6.60315784	7.402340219	9.889759673	5.992252144	5.803257843	10.70512289	9.347909732	6.532857663	5.621173011	3.150795192	7.571652783	6.065198963	9.144678373	11.00817571	12.33349684	16.47285927	5.338145291	2.862558464	3.848333551	3.954339262	5.578858285	9.356548415	7.442524216	8.997602659	11.12492231	8.51070148	5.240770524	9.131126166	2.975094589	3.44763927	4.244738054	4.453743802	10.97369921	5.466202728
OTUD5	21.35738417	28.83117093	33.73718543	31.84083996	38.83499918	20.83653041	25.56985348	26.03957151	28.66869439	17.00205214	35.94408456	22.2828928	24.37898864	37.05748336	17.8035486	32.58676478	38.56713373	28.9266587	27.08537944	21.41540158	28.91293829	29.79170892	18.4299145	23.77257265	13.22954953	25.00513665	38.25912566	28.64992161	34.02116046	36.41496071	29.81746275	27.59544968	21.56035211	16.25924679	15.02878207	24.88720912	46.21740627	33.24395884	28.815281	30.81639404	41.94494778	28.18852618	50.44360851	20.20750882	12.56927125	25.35225301	21.97633564	60.27914596	27.81786346
OTUD4	3.026902082	2.73395792	5.676302479	7.768981546	5.044539427	5.094274881	2.964173783	7.871654183	7.598490889	2.77488419	6.895027529	3.50586293	7.130589123	3.951016649	2.835717759	7.726772868	3.585362193	7.380896306	5.959895109	4.804931032	7.679467197	7.355236298	4.575046773	2.989790828	1.17930097	3.959883108	19.68000465	9.300364383	12.23116668	8.332526324	8.377219744	4.403891275	4.451518122	2.554805227	3.623633437	7.970441623	10.40980843	7.319532977	6.546797827	8.071844428	3.93995855	5.315427294	5.438752079	3.848169565	2.448618696	2.41267301	3.941390946	6.635713116	6.433035831
RP11-230C9.2	1.288694736	3.683548548	3.470458863	9.453130749	3.793358744	1.119633429	0.985387024	3.757631729	5.253838815	1.300413849	5.984960848	4.214764517	3.341659042	4.852802024	2.335738131	3.018977595	2.554516279	3.490816221	0.405681938	2.519837003	7.831047373	5.887931257	1.489790367	1.24034201	1.396947105	3.958528194	0.889163224	8.568407615	6.683070721	2.116924166	3.858094195	1.822016299	2.73095583	0.766635653	5.670991642	3.534652545	1.753398529	4.750745272	4.185702066	2.765736256	4.889350455	2.85117503	1.874602271	4.628931514	0.491791592	3.37810303	1.453124158	3.867959688	4.04366794
LRP8	1.621238797	0.698686362	1.770689996	0.857042475	1.134044706	0.827605258	4.767455447	1.104087774	0.978837677	0.621974721	2.952110673	1.042301081	1.038613932	1.634950547	0.262183215	5.18339693	0.455946377	1.026557166	0.685977183	0.42427207	1.222311065	1.117646028	0.64237605	0.783636377	0.154612204	0.286081303	0.466087208	1.070308236	1.34213528	0.822425079	1.088963207	6.012871193	0.536823644	0.570381837	0.587594383	0.983284538	1.385399639	3.422607706	1.303614063	1.533272728	3.087570391	1.265543813	1.576563053	0.517187673	0.405396241	0.330033271	2.630103393	1.186847765	0.532794838
SEC24D	3.48587128	3.529099095	8.554009346	3.087892645	8.45939103	4.78413702	8.939068085	6.441507077	1.859937182	2.031157476	11.87521003	3.75686797	4.257563136	7.805921214	2.04297951	9.761480846	6.955122446	2.017634169	8.724515697	1.537767046	2.105761804	3.801073416	2.817711711	1.71485072	1.403796513	3.33792004	6.577483597	1.209472972	3.684120646	8.128382386	7.186472142	5.0460819	1.044077188	1.624710106	1.765271984	2.335412232	8.188097499	6.743286436	5.193687422	3.193531638	5.939146046	3.156084277	7.466808638	1.265756902	1.852049623	2.395413279	5.039290699	5.813967041	0.971292816
SEC24C	17.41181096	29.92518993	36.05902109	30.36737762	35.98328848	25.11842914	28.42960076	31.79158942	30.87862208	15.01403378	38.92339909	19.84833442	31.11792335	38.8774765	17.01271662	35.57419886	23.05329171	30.91970372	34.80244546	19.99016772	26.22918356	34.85587094	20.12344031	27.11263626	6.843366645	17.94634433	38.30488714	34.95795864	43.53542628	37.70794337	27.58099166	25.00981328	20.83278906	15.66075727	14.25583009	30.88144158	21.88112648	38.93281639	32.23505525	29.99248353	38.78584833	29.22855033	32.16408126	15.33617562	13.02832771	20.04188091	22.05358548	32.76307843	26.8996341
SEC24B	5.666227042	5.574375633	12.39283146	10.83986714	9.978125269	9.344652099	11.05692887	12.31960278	13.13511868	5.103008137	15.0550709	4.834441502	13.34665514	12.89263533	5.64049721	14.37693135	12.88597405	12.95273306	12.42733562	8.31257649	13.82705996	12.94084599	7.393084187	5.824999023	2.620690191	6.341134361	11.49864041	15.8762191	16.39839444	16.03209031	12.11254417	7.241361747	5.518228793	4.333031371	4.266103817	11.88241784	17.93818108	14.95972476	14.10819794	12.2981124	12.38428002	10.31753014	14.06217313	3.627465789	2.401853972	2.874502863	4.438056682	16.40522926	9.558324074
SEC24A	2.765183487	1.511705805	3.059139477	2.66723377	2.32485147	3.742491773	7.540790176	3.284421567	2.6287832	1.488027533	4.283990896	1.381563052	2.755439899	3.989603854	1.184283905	5.330322554	9.744888298	2.925752074	7.914694428	1.854964913	2.919993322	3.621880475	1.766619408	1.141159746	1.202935981	1.930237425	5.762706242	3.74824029	4.910968017	6.182954987	4.867735928	2.42227043	1.440916414	1.229409908	1.118859957	3.359496199	3.793249015	3.904346402	3.086445483	3.821343609	2.341866542	2.54842116	5.93696441	0.765343844	1.091045212	1.197600568	2.926750664	3.842569902	1.701765653
LRP1	6.539452649	2.852835136	4.393021648	13.73501148	4.035977885	6.144693904	10.24687956	6.66506984	6.261613977	9.914767468	4.829998881	2.806340652	9.278468959	3.479683842	10.3746825	7.17722482	1.224059197	7.803915507	6.74187224	7.509010484	6.231308709	7.919972943	5.239344128	4.428954198	1.240474695	10.75422794	7.909139374	17.80884096	5.494762391	5.251524147	23.39213104	4.256622201	5.114404661	5.998212435	3.847557704	7.917998361	7.1689731	7.17569299	8.022479238	9.624533895	4.071397258	7.167732413	7.806737151	2.600261925	2.425181063	3.903418815	7.576116164	4.612411513	5.808143818
LRP3	13.21569287	9.439398893	8.767447337	25.12640571	10.54367337	11.36222951	21.31684609	13.16568527	14.87520468	19.39666803	12.89244081	4.982757372	14.39541196	9.707382399	14.17156197	10.86968404	11.69682076	20.55928801	10.85529171	12.25000272	15.84816035	23.25218759	13.09880904	23.59668126	6.425463373	6.592506021	12.19644903	29.82337836	19.32190437	15.69282405	11.5934223	11.5188441	13.47783257	8.303724229	13.02953233	19.52905752	18.98935582	12.57741122	16.193733	22.02165351	12.99775389	18.53294196	15.18760975	11.66996612	4.682000452	7.471130697	16.5958068	16.7317164	16.39304908
AC006042.6	3.037187883	3.876915489	1.44727234	2.687048961	1.524679255	1.09582443	0.337551471	2.072899946	0.392670673	2.375819703	1.200112239	2.671026578	0.436079824	4.265684971	1.225721927	0.572772555	1.879775868	1.663727877	0.185292386	7.860524508	1.015889067	2.537457693	1.239393486	1.931309774	0.870062475	2.080472938	2.978206591	4.4112384	2.885188484	1.202717202	1.491056369	2.427230152	1.793058388	2.013393953	4.877264657	1.015527175	0.509633415	2.958913172	1.067045654	2.503903673	2.12882256	2.302199467	0.473169496	2.087469647	1.010800657	3.343003995	1.194667724	0	1.798945165
LRP6	3.150813124	2.640141653	4.391400184	4.610220258	3.330434667	4.740197746	2.712102146	5.73865842	5.520358845	3.453884133	5.705038408	2.737252455	5.891148603	4.865282558	2.637239545	7.587763372	5.76991419	5.408121531	5.457207634	4.096351394	5.156150512	5.247363539	3.448090867	2.247815144	1.728913542	5.141306103	4.584008062	9.436474072	10.38411071	5.081842749	6.417782931	4.288836749	2.821639837	2.334121391	2.195797916	6.228933443	6.174368805	5.973027077	4.496260139	6.819759257	2.815275737	3.783986319	5.050716054	2.01866972	2.109346803	2.91127923	2.454687558	8.829920315	4.683599072
CCDC90B	5.471875235	4.942447637	9.241509467	8.683188337	7.306190486	6.511411811	6.261191356	9.073425433	8.608590812	7.908380445	5.750880778	5.212021099	11.61510343	7.530088768	4.214852702	3.537611846	9.085449988	7.042379303	6.491625517	5.884775923	10.59317125	9.072765616	5.886710693	5.423280333	3.523056814	6.195349159	4.227368882	7.20333152	5.976102687	7.514974157	5.688992307	3.949059645	8.66696575	5.16662108	6.555937559	11.41098545	7.861362019	5.624325249	8.34095975	7.858534225	6.250745389	7.098387217	7.854941264	7.444581527	4.857163426	3.929573625	6.3608788	9.694336295	7.999786587
GSS	23.49621406	43.62230743	50.7444362	39.27065382	48.57631088	24.64789579	21.83384544	32.4767267	34.39648727	29.77504254	39.4595757	36.65607893	29.8613709	46.01921315	19.82851972	32.71698732	19.76579098	28.23173275	19.65528505	23.75899025	33.19881777	35.11947786	22.88862658	39.73158582	9.098645587	23.59518368	17.66521929	27.22547745	25.47296359	29.27491265	24.95926334	37.01118088	39.23409584	22.47154733	21.42547609	37.02506243	31.25814238	38.45611425	30.79734702	36.10127006	50.33522173	29.82666317	26.78217848	32.28122458	22.19254506	40.55020526	22.45543698	30.15365206	36.99231681
GSR	10.73007429	15.10914286	20.13472437	21.63717354	18.01147451	37.30956691	18.1829745	19.12384267	15.74602921	9.698498438	32.66658645	13.61181805	15.68385194	28.07041821	7.098888548	44.16145711	32.37872217	18.72431695	17.96464724	8.861364864	24.37630846	24.84191373	10.54350667	12.91310046	4.443456439	10.72146127	13.04799956	25.3286724	29.99841503	24.1908493	32.55839349	26.50101034	11.80520157	8.302649892	11.09722988	17.21185143	31.04384731	26.31023927	16.83493973	24.68643322	26.60648496	18.44772879	33.83103339	8.23968229	11.70374972	15.49555339	5.913999511	25.75746139	10.84977671
DIP2A	2.015414103	3.624022865	3.101106964	2.779171705	3.102586587	3.002634559	1.556924787	3.320477082	2.567368148	1.277003709	3.522183905	2.779569298	2.195996863	2.56631419	1.295356418	2.873410376	2.545315811	3.439700991	4.33397064	3.311236832	4.307345947	3.163756825	1.487106368	1.655446993	1.286180414	1.470192787	2.79491321	4.920212604	4.341252438	4.137426392	3.054878043	2.317882708	1.366846578	1.434493896	1.91669712	1.679952802	2.096870885	3.737344458	2.886246484	3.205369254	2.317527053	3.86933306	2.816981134	1.772617972	1.312758748	1.358816694	2.065694695	2.814534548	2.633200412
PDXP	0.184804558	1.339732151	0.786844647	2.081284661	2.868282007	0.208520019	1.103975647	1.670024088	1.681193732	0.262370855	3.473043831	0.051512726	0.829798739	0.164130518	0.35633536	1.241281643	0.770894356	0.741993935	2.629699604	0.279578983	6.086226908	1.841611228	1.456653859	0.771752438	0.020695086	1.46689464	0.660089448	1.501228882	1.596308867	2.305430096	1.192943543	0.841259303	0.370862893	0.270683053	0.255613892	1.709435876	1.039029542	2.627518479	1.364200673	3.412467658	2.948781051	1.028815476	1.286250262	0.171872392	0.280497565	0.081554714	1.231362768	3.582069064	0.701743766
PDXK	11.57439039	8.686689478	7.298413709	12.73382082	10.53915397	6.861925861	14.08478525	13.95072813	11.79883294	7.674837021	11.166213	7.117482222	10.16647796	9.611380632	7.666936696	9.316736714	4.890134192	11.60682529	14.28057216	7.598668493	14.3421691	11.62398769	9.087730178	15.77726781	4.564871754	7.89483745	8.320989363	11.55408412	12.97802173	13.90394214	12.54707624	7.099937271	8.791188828	6.353652625	8.128480475	8.733409031	9.86348431	11.53899089	12.06442777	13.69875789	13.24206838	9.998049731	12.81134162	11.10690583	7.604169991	8.089076763	11.08458975	10.55448485	9.954608513
GSN	67.58225028	7.018751544	8.913508861	25.28863228	10.73384588	26.74171057	8.391973071	33.83253367	13.85697782	60.36415316	15.51163664	9.646918776	43.37636535	21.60881061	97.83404543	29.78398934	4.73810553	10.01327699	24.25069975	22.40571121	20.94501068	33.21127876	14.75152144	16.9406411	8.118262305	35.35231835	17.54369529	17.80151387	22.19799231	7.386335749	60.15372396	24.44219732	25.11331313	30.48930557	15.62946386	34.95785516	36.85363597	15.0990519	37.14697755	24.88671286	11.9888384	24.98678013	42.48690384	10.60767566	15.18210988	45.64482748	72.38810078	29.57099249	11.36579294
CIB1	32.97479433	30.67650223	14.74054643	54.77683541	29.79176803	18.60317951	92.19729837	31.13301926	24.1180196	24.53063102	17.81850687	34.24800363	19.729319	19.40092845	31.99087266	18.53266002	7.790026566	14.94353175	21.54166392	24.78837898	15.55463026	25.45357084	24.32459531	35.4486256	35.06177343	23.44816223	29.83612827	17.19607451	19.2135989	9.156513737	77.60732627	36.1351143	19.4916406	23.46855965	34.31990594	13.49133271	24.26039548	19.97665817	21.04591388	23.57410737	30.17788494	15.39051477	21.58724026	45.10690843	24.91849232	42.28683868	90.22784666	24.06355565	17.29572531
CIB2	5.863861302	58.62064743	152.4953477	21.56753777	131.5871957	7.456372057	1.751461152	28.78528462	11.50565328	5.448949289	86.39726936	26.75776445	9.068536658	123.15087	4.439481809	74.7612608	3.608647725	14.74316671	49.34591252	6.923993037	32.99130515	18.63518825	7.19189308	24.54091751	2.230700716	3.791856514	3.80129478	12.82595473	30.81384574	69.87707164	19.47822658	53.59425	4.340132739	4.424588016	4.682889015	10.77700822	27.87452549	34.74389735	16.02358492	21.61350528	65.29676833	13.96832821	23.93251121	13.01716681	10.94201916	12.51627342	0.447285971	14.01444099	7.010554694
ADK	5.96916459	12.0411217	18.08076383	8.910247859	14.01248839	9.434863858	21.18652606	10.47621614	9.837656386	6.781542503	13.88053497	9.539665368	12.15620229	17.4204525	3.760439668	16.64036055	11.63064668	6.775723174	5.612009362	5.936193706	8.166362796	7.828767856	5.904019877	4.034395571	3.499936162	4.680013366	5.720216877	8.680805325	6.794532295	8.013541069	9.76940863	8.760537925	10.26077728	5.173930237	5.381774724	13.56182491	8.233656079	14.97686059	9.518891526	8.190583583	17.06726251	8.06204368	8.968325816	6.855940197	3.507285421	9.285718149	10.49666437	15.05254773	8.16326185
ADM	2.097035383	1.480749512	1.461522438	3.825474357	4.582809082	3.464708175	1.691979854	0.593002211	1.955648277	1.815767597	0.976888026	2.2685373	2.648246349	3.640224734	2.546847931	0.772968996	4.648714197	1.309721516	1.309817655	1.133025202	0.501870877	4.252220097	0.801155794	2.799958623	5.870840982	2.535473878	7.907816858	1.949464251	0.834348105	0.477380286	2.626329871	1.056213806	1.412785679	2.784624903	1.274958746	2.469868775	12.23934495	2.104309569	1.568572814	0.991542468	2.51076298	2.394036933	10.92055103	1.098972955	1.364097428	3.057214083	2.088221748	5.233501694	1.123685483
ZFP28	1.413700345	2.840093846	3.090649469	2.63358421	4.07788607	1.715050205	1.435029991	3.099344723	2.51142329	1.072598671	2.95987858	2.552976798	2.176558479	3.016152171	1.47052994	2.356011022	4.179856947	2.628900281	2.221451016	2.675380976	2.804380442	2.48207378	1.618284328	1.371817874	1.211140958	1.352981724	2.852086516	2.818764381	3.100660755	3.529398154	2.009278456	2.405560944	1.378500673	1.337117234	1.872247809	1.522370941	1.868042527	3.092233276	2.995779704	3.009372158	2.393298032	3.013099172	2.644810543	1.951290222	1.324655906	1.148060607	1.731913664	2.772098286	2.274048546
ADO	4.612744867	2.326789817	3.559879375	7.399012509	2.867750682	15.0429252	3.693844879	6.380938972	6.650474999	4.358996934	5.179963363	2.458839053	6.178597905	4.405737954	4.753783263	6.511969417	3.17486722	6.839546722	7.067488598	3.856690881	7.095533536	8.589646518	4.473887177	3.077064615	0.844963171	5.458996217	3.353382226	6.772229365	7.777329833	5.616062806	6.849108975	2.879407827	3.686753693	3.794808732	2.769105605	6.915715092	6.414642234	4.67357629	6.861493342	8.896127942	3.930371993	5.616467999	4.937695543	1.548123629	1.315968515	2.316390462	3.721621533	5.467313367	5.205701799
OAT	16.65946046	17.79619159	38.71370109	47.24920949	32.59568528	15.01628787	39.11601843	59.21829176	43.12971977	23.14951595	38.4529469	27.05314654	52.25912994	30.42592605	18.11489338	37.21639078	28.08077348	33.08680706	39.14679031	35.86990411	44.94641957	52.51814587	30.174097	19.18869129	6.862913099	21.07614881	35.27929762	35.52987921	37.5709123	57.23836327	48.57527814	38.33410672	28.39523012	20.57938524	24.79076938	46.23752132	43.50957673	33.24470728	49.74714548	51.64198458	32.014836	44.26011628	45.09060296	23.27042383	18.21290935	16.00174863	28.30699584	54.92091758	44.66167037
EMILIN1	5.149562874	0.601182911	1.178487961	2.201063074	0.450149076	12.62791887	1.208114904	1.285254465	0.806797675	9.954127327	0.645173755	0.851669245	7.919377286	2.852190039	20.39107648	1.088263024	0.274955571	3.914579556	2.538063518	3.077225366	1.312971729	2.397637218	2.058469155	1.935433289	3.598400554	7.485522231	5.598751686	6.73803811	3.042999748	2.119471168	23.28685565	1.746630291	2.366500229	19.41338813	2.969600819	0.714499222	5.124586747	1.150530434	7.903237079	1.964556306	0.373488757	4.494379605	0.295690323	0.830129594	3.707036189	2.897456614	2.956094922	0.805366518	0.963393614
ZBTB5	1.495810567	1.573967835	3.317047456	2.286179787	4.505048703	15.43807498	2.293628323	3.354688192	3.683540023	0.826391206	5.708249438	1.111852511	2.86434796	5.271273605	1.550055666	3.473909628	6.217607029	3.69763251	4.889284212	1.580713407	4.048242185	4.619910171	2.460414848	0.892367796	0.354719225	2.339271464	2.966503714	4.480716999	5.121337659	5.079671723	4.935306643	2.340404722	0.635668776	0.8228313	0.589788972	2.255901666	1.401653172	4.587036618	3.542155712	3.096200281	4.013365986	2.543997431	2.679282646	0.372788465	0.286178703	1.009572275	0.667450985	3.396338844	1.923187853
CD320	11.57314656	11.90140227	12.75132375	17.361744	9.792474245	19.01431045	38.87875447	8.386512623	9.036426564	25.61872664	11.24660884	16.71255011	14.35060754	13.00687341	13.94690084	13.54720428	14.1113143	7.896679417	7.447934755	11.64810365	11.41157514	15.63158289	12.38183197	18.96900738	16.83893771	16.14151486	25.49876108	12.19737744	6.408665215	9.019710996	8.62511251	11.80980944	13.11451485	9.931528645	21.99127459	14.7051601	12.73332148	14.22380591	8.210792121	15.74473318	20.77753697	10.99734468	8.120026727	15.31685526	16.41859295	19.64716459	16.23894645	13.11892006	10.84644637
CSNK1G2	13.66154157	15.37198367	19.70880868	16.49345716	21.0557094	12.09343791	14.00084323	18.35202443	12.40687051	10.27173044	17.65417729	9.374138589	13.27412273	20.38786544	9.728421059	17.47443121	19.80590749	16.01070891	24.42827524	12.47044403	17.36289899	14.31761784	12.95397459	20.35020515	3.827122761	13.02729001	20.60634194	16.92717754	21.11541389	22.66046151	17.62696011	14.32425738	11.58188853	8.753224363	6.432466846	12.71853719	13.54048279	15.36579369	17.20431341	16.57739036	18.65041982	14.58269168	14.53154464	9.49049354	6.773647122	6.361986054	12.50334136	14.75979009	14.4083044
CSNK1G3	5.477674295	3.672038793	8.370968082	6.065289593	5.360106946	6.025397933	4.360017332	5.809415774	4.471838341	3.041184981	8.66427698	4.501473873	6.169657351	6.77797268	2.983025834	6.642939722	11.58227142	5.027341984	6.744741691	4.688633905	5.749119408	5.270781094	2.865186117	2.598832234	3.610828876	3.566406152	5.419469608	9.125047034	6.139380031	12.70086345	6.669576468	4.447906188	3.987013448	3.6788034	3.014843948	4.429010856	6.86694624	5.430092248	4.752621341	6.191436449	4.186417222	5.190971453	6.970678944	2.734585238	2.868989197	2.793791297	3.872889755	7.67454146	4.026989122
CCNB1IP1	9.45397664	6.916111914	8.095960568	5.6607015	7.213676391	13.14862264	4.590149652	5.57953146	3.205672324	4.663652915	5.553780278	10.59787076	4.51216218	6.34193349	2.404665094	5.02939959	10.23583052	3.583118285	6.842257046	5.083788636	3.327036695	4.604410758	2.813280571	4.653029065	12.215488	2.560370849	9.319917893	3.546473387	3.697431764	3.072542571	6.23429527	9.568638765	5.33943299	3.976262755	5.1674026	4.560532154	5.1626498	4.466029164	4.377714271	4.615671316	5.34036373	4.301306336	4.206138845	7.08797177	4.821629002	11.2168592	7.79105153	4.528035417	4.559543843
ZNF35	1.236953376	1.151491064	1.681561568	1.898012765	1.881893393	3.320640187	3.204774256	2.420998888	2.137693444	1.185424551	1.731742882	0.980134546	2.259602002	2.184807877	0.830751741	1.953549453	2.053496981	1.759628076	5.651313417	1.50335383	2.798558842	1.99718788	0.889430663	1.824119543	1.095697152	1.462056514	2.370730935	2.310220303	2.493031973	3.549890052	1.760375976	1.064382284	1.25788393	1.360780683	1.073565056	1.183583883	1.475561111	2.290092869	1.745318853	1.624560331	1.342910797	1.715928323	1.795612369	1.184863184	1.093926959	0.927673389	2.178365711	2.047609994	1.741578878
ZNF30	1.213485666	1.759421715	2.05231729	2.604144634	1.494938037	4.183693998	0.741014632	2.246561192	2.123807139	0.907052477	2.570926538	2.342687418	2.081109543	2.382988139	1.325893251	1.895192055	1.880791261	2.673076326	3.985125095	2.608372608	3.102810178	2.136247601	1.336043071	1.622159495	0.797224458	1.319094551	1.059509694	2.590992206	3.148915779	6.144901647	2.057109661	2.938900121	1.131016983	1.203157156	1.451780893	1.461380173	1.389788755	3.225832172	2.406100486	1.963579183	2.808777564	2.343854321	1.432288867	1.54795073	0.659260513	0.89996147	1.794018086	1.36953508	1.675817363
GNB2L1	255.1518878	146.9054226	132.8815244	105.4355596	117.4606437	88.60859757	92.27179734	79.73198264	85.65999443	86.613744	105.3338788	147.0333213	67.33459008	118.7358192	102.3191899	90.70280547	209.7039584	103.0376387	164.6736419	77.60905966	66.95575979	70.62471918	48.52372677	90.6571019	115.2128129	64.66346982	107.7025066	87.02511947	95.90994112	144.8459336	130.8918599	107.5770567	91.82181357	68.93230361	78.11100286	75.15796614	137.4365129	88.38147029	77.77676899	84.09665261	128.6349747	66.72808205	112.7761299	97.34085799	88.19295583	117.1595893	68.7588339	99.06444604	99.67382213
SEC61A2	1.861907207	2.848341499	4.251287704	4.46215794	4.442014049	2.013749953	4.27964581	4.670633105	4.115889234	2.043697235	4.478593862	2.704725034	4.473641505	4.205389207	1.111649519	3.798071648	3.972483975	3.023968451	7.826631798	5.337724837	5.768789366	4.675166609	1.960852603	1.798662921	0.442407661	2.704341592	6.493964399	7.146781571	3.4074618	10.50814807	2.085872801	2.570462586	2.055045424	1.311920597	2.068495218	3.543533143	2.347823805	5.120723144	3.542763235	3.957181172	3.979630589	4.83556664	2.595907421	1.869324394	1.104584511	1.536971062	3.154541072	3.243255145	2.705657629
SEC61A1	43.52788842	73.48605077	60.24709647	48.53947274	102.906923	69.03910102	117.9242568	51.48010222	60.18291835	34.38048627	83.00138972	63.58275572	45.56819077	109.991784	43.26372459	81.86860486	53.17204515	50.14467085	75.36764862	54.68895187	49.73200901	53.84331106	30.72790618	92.11261286	31.57513589	45.94726286	67.02397241	48.9243262	60.67311206	46.19594464	60.52620498	76.09007376	32.35342498	33.65324319	45.88049795	41.09913867	53.13505347	60.53998087	52.19913733	49.36713881	76.83586041	45.68544265	58.75199666	36.74118879	53.10315243	60.2836056	92.86798002	52.08944237	44.81036442
EDRF1	0.812804958	1.331977731	2.015342826	1.562391974	1.684164383	2.146217186	1.702278043	2.027817562	1.882783425	0.557136231	2.608623591	1.197227791	2.002365584	2.322744348	0.562358806	2.412470087	1.895509819	1.88169679	3.047881431	1.616163629	2.819449776	2.444338823	0.962341287	0.904674299	0.170797951	1.10652426	2.918608183	2.728775689	2.861610195	2.940472973	2.147095956	0.976428548	0.754634842	0.639968943	0.604341316	1.507048665	1.010294377	2.528146652	1.697403459	1.836937945	2.000491752	1.822848324	1.770777047	0.630433133	0.267988617	0.562831301	0.943470096	1.964453733	1.169023867
ZBTB1	4.933283008	3.141725255	4.779311824	3.848620833	7.914532698	8.185755418	3.484744491	5.168373647	4.733463474	2.534854471	6.052661244	5.030127087	4.204189662	5.964722939	3.02610586	8.136892065	4.285931565	5.065497861	6.015935396	4.827014814	5.637887513	4.738133094	2.238332384	2.077713547	2.541648707	4.033650446	4.777949507	4.762482641	5.356565706	4.1392761	6.141520152	4.080401472	2.238651299	2.166020153	2.414845761	2.954301248	4.301782494	5.310799503	4.978057823	4.508189409	5.057090729	3.106001532	4.145026278	2.345372926	2.376999165	2.198995614	2.919778985	5.054560898	3.555024751
CDK20	2.70136699	3.988970533	4.956300358	6.467887204	3.849006154	3.201764142	3.466813337	6.607611582	7.281400104	2.872508194	5.374392394	2.470314181	5.293365897	4.017741676	1.931457907	3.592766218	4.798005015	6.932586829	4.306211886	5.746957256	7.110691312	8.292575289	4.135767167	5.018505244	1.472740638	3.290436432	7.580322199	9.63081575	8.005614436	5.696411799	4.198209952	2.906112992	4.115726554	2.747256109	2.964930255	6.568524321	5.135921028	5.48077771	6.852465831	6.458093159	5.041355493	6.625680146	6.580583909	3.54077201	1.618481233	2.258753717	3.665455576	7.013746048	4.964246823
TMEM178A	4.555238499	5.353821573	7.178716344	12.89180986	4.498954186	1.317355468	0.143220219	12.0436651	20.02058719	14.34657072	3.974568746	4.487231126	6.830504839	4.351730104	4.680570531	2.578739019	2.997774075	6.617864936	11.60925567	5.470275491	13.65836117	4.734375024	6.774367175	18.4045846	1.993464598	2.080713594	1.6513317	6.939505824	14.67662523	2.791655856	7.174741536	5.222826522	3.20850455	2.432800819	3.226832836	10.34110911	10.90432759	6.835182601	11.3609042	6.661441334	4.66231913	12.38764642	21.71095405	2.469728181	3.484602264	4.400702279	1.317907131	18.56582456	12.21243422
AC007228.11	1.574564408	2.211721535	2.542912602	2.047891468	1.77579891	0.898522447	1.210893688	4.077853112	2.46508856	1.195793291	3.314278993	2.922614584	1.582966207	1.848483937	0.732835864	2.152541814	1.096200466	2.699930684	0.585566225	1.392956143	3.026057825	2.333996569	1.102174285	1.563784829	2.162520072	0.647322841	1.699676204	2.278014284	2.74821334	1.540889521	1.371944197	1.652585117	1.198549074	0.829928393	1.694541746	1.481214284	1.511063965	2.223983769	1.999340921	2.358265927	2.181913	1.787586161	2.615372912	2.262963146	0.453253889	1.757115259	1.122422944	2.219238699	1.438170891
TMEM178B	2.955885596	2.061271216	8.026598439	5.283850889	5.803984164	0.346106311	3.398276706	6.448070419	11.8853945	1.792205407	8.604182605	1.496285068	7.819154653	6.179153288	0.920785727	6.155797543	25.56537181	6.866050453	9.281372073	2.617541114	9.481647238	8.017543248	3.97927525	2.7106291	0.84157936	2.141437742	1.546577547	14.73294951	7.518521383	5.160331496	2.662398224	2.943268831	1.508138507	1.507699938	1.227946293	4.298447536	3.179740599	9.400625866	6.839071241	6.622579392	6.334363384	6.506978613	6.69839839	1.275825444	0.648481265	0.786817116	2.228576242	6.797250257	5.706664748
SYDE2	1.87035932	1.241826707	2.211221804	1.225629859	2.077238779	0.100879492	0.226202916	1.738084433	1.855269004	0.372180361	3.698914633	0.891300845	1.021327655	1.977041733	0.348469077	3.086158783	1.848074326	1.345777298	0.125423979	0.883148446	2.068116129	1.379364217	0.716555614	0.709078991	0.190817608	0.730287143	0.742232826	1.775036506	2.674729742	0.034480225	1.42585509	2.399698932	0.373613751	0.447966687	0.752049763	0.717019366	1.815526013	2.654485402	1.28927102	2.028366851	1.129061936	0.93501203	1.641701265	0.665198465	0.362630546	0.313320671	0.025877368	2.94529195	1.309272905
ELMSAN1	4.092544304	4.258285945	10.81994058	4.530267792	18.96550339	3.083131778	3.548295804	5.979237554	5.160262648	2.103723557	12.89006145	4.976713547	3.584172544	8.65895268	2.850018614	13.70872651	4.249479102	5.005290688	7.627860749	3.268780649	11.72753293	3.645960896	1.971887212	4.37705493	1.869769679	2.826827285	8.661765417	4.77351499	6.503014566	18.85491701	5.372965993	5.546267699	1.863177602	1.517219185	1.535552787	2.131070672	7.381531503	10.90833346	5.240306787	4.152508846	8.654798383	4.980245006	5.048758831	2.115383236	2.353562322	3.04127442	3.330279514	4.659268102	2.782361407
FAM114A1	6.770084112	2.549579932	2.580021759	5.225324275	1.848930764	9.014181419	34.25153003	9.631864865	3.358216981	2.847889929	2.797223216	1.234771984	5.199355899	3.887008648	3.992354614	10.07083593	3.932786166	3.408006461	8.650883466	2.070533193	1.5026649	6.887196257	4.705704975	4.720341537	2.246336622	2.078215334	10.00465309	1.817856834	6.24124525	16.21090879	9.03349576	7.542359469	1.408928762	3.230042237	3.895036922	2.865601088	11.24676065	3.275019241	5.007622689	5.700209435	3.098357566	4.94569786	4.661115732	3.264763893	2.627818856	4.287838297	18.79774059	6.772255871	1.532696849
TBCK	1.662045094	2.825097368	3.496892591	3.443942504	2.751737208	2.053217859	3.294954371	4.278933611	3.345380748	2.23269141	3.716258284	2.107202092	4.554899286	3.38411369	1.245920208	4.711708318	1.17070076	2.595557227	8.624099962	2.965381456	4.176760429	4.304581434	2.468446882	2.17483	0.795959962	3.051836401	5.435704586	4.019535478	4.173327109	4.727412572	3.010657406	2.498476833	2.161638049	1.721377148	2.253155698	3.70214405	6.399481937	5.078935051	3.471931484	3.580534019	3.540126527	3.812865621	5.147902114	1.881664816	1.616656426	2.396988973	2.185837691	4.562701934	3.013213724
RP11-421M1.8	0.830301375	1.589494077	2.209490258	1.349871029	0.715933068	0.650591436	0.93188071	1.143342897	1.142330865	0.362706475	1.686266928	1.980094078	1.656964988	2.301631036	0.654940472	1.201528771	0.184721171	0.987755957	0.836062089	0.497210125	1.40228603	0.857540305	0.36358582	1.651132	0.526887595	0.7675747	0.675116604	0.701073877	1.072447917	1.058479633	0.507001554	2.272737907	0.749806109	0.374197416	1.030649435	1.085254058	0.54462524	1.428789193	1.187822745	0.843728175	1.739697598	0.844941304	0.481578744	1.286998229	0.870163538	1.374052785	1.163210577	0.437455075	0.563922226
LDB1	14.19430276	32.84861964	55.73552246	29.42581613	32.24102949	15.10650928	33.14065825	40.16263418	33.86303689	13.67318909	64.00034635	13.07015094	30.64489746	53.55948361	10.50000947	67.87950131	10.37229238	38.98072674	48.23340135	22.43444724	50.70451622	43.86879803	21.23729351	15.35057618	3.872807119	24.30968179	71.81262506	50.10456548	46.33054282	43.72900215	34.69958785	29.83974359	13.58756566	11.21275628	6.536322777	25.17633822	23.10860045	52.96669044	41.52155742	32.84244537	52.87056277	36.92300862	41.7170262	9.680748401	7.166540427	9.643311477	14.52453325	38.12907453	36.16521986
LDB2	0.947479007	0.267611904	1.331767902	1.673944645	0.487581736	3.892498111	0.039580418	0.758983566	1.105045289	2.960934115	0.681720279	0.616237657	4.677019868	3.471860232	15.33066689	1.349206688	0.723578059	1.48264185	3.169231779	3.528320801	1.876148512	1.873712413	1.326760011	1.217451214	0.824332016	4.223835728	4.863638293	6.506215202	1.729792638	19.21956325	6.001692373	1.392153242	1.075014411	3.867694712	1.566412124	0.740116227	1.714209638	0.80185052	2.164559224	1.599730369	0.323037985	3.782571998	1.103311902	0.497074074	2.330969768	1.551886493	1.120669329	1.012530399	1.694267554
FAM8A1	12.35293121	9.670666107	14.78644127	8.715028904	13.0988995	11.13147062	24.70491367	13.73229196	8.241522434	8.137539882	13.37107447	9.43059193	15.44706562	12.24311514	7.591130332	11.65079766	20.93710502	9.288939808	23.8529183	8.80674544	10.46412439	10.67912684	7.220652918	6.032656884	5.575841041	6.634776199	8.379697456	14.70508569	10.70237536	35.26475932	16.45486068	10.84656566	8.489786676	7.198813143	6.761002368	8.34950038	10.12268107	11.90487887	13.95737694	10.28867995	9.414060388	9.942143736	12.1702218	6.476542725	10.90009218	11.96614464	19.06884158	15.25772197	8.819808506
RP11-658F2.8	3.686890074	11.37289423	8.800490697	7.424327384	10.24709615	3.666053535	0.737302465	6.681170737	3.841311915	3.744749226	4.660204971	7.002698802	2.605168338	8.24933675	1.906911458	0.85544483	7.986781931	4.224166433	4.206403876	9.693577981	3.527597692	4.124978636	2.270262906	4.724715276	3.118684818	2.962955351	4.109344016	5.594948026	4.032731618	3.708783856	3.856613908	2.112919191	5.745972709	4.628219972	3.833502241	5.390139172	4.338529523	6.142664952	3.705235057	6.231014763	7.728820321	6.126552245	4.482408939	6.81690272	4.623293014	5.33848651	1.605829552	3.996422462	5.110204078
TBCA	45.50769658	41.31345095	49.35113491	59.44348372	41.81341525	33.76171282	35.80341562	40.00002853	35.08945201	35.1274144	31.0750667	52.3993914	33.76276974	43.40502259	33.64014804	28.51708891	44.29523679	46.9798197	37.59266228	39.24981962	33.15068937	39.46674148	24.81037553	37.63419192	32.93365715	33.00143637	42.48473058	42.85272765	36.46649509	32.05308668	27.3266953	43.86122583	49.94774282	32.70026133	48.1470055	42.17842962	79.76755734	35.90836052	38.70544109	49.89775947	51.6273664	38.39709353	50.09548863	48.82549182	29.32930547	29.6993706	29.77861011	44.71093988	44.61082812
POM121	1.933876907	3.501959884	5.620339896	5.023078107	6.14745119	4.34743248	4.490383478	6.416742224	7.872984343	0.946476845	10.78558126	1.421710303	6.272389549	7.573222663	2.097024587	8.909354515	11.2469121	7.366319832	7.726844756	1.948643514	10.68799525	8.542354086	4.564219889	2.597530994	0.617604339	3.287508083	6.386937462	8.801601578	10.7924402	8.571339902	6.037205752	2.79076019	1.735045667	1.121296392	1.270647417	5.63263754	2.747182608	8.538273765	7.008369547	6.620436393	5.146233967	5.261134811	6.666976518	1.139821166	0.60241715	0.64048444	1.402742872	6.806072775	5.207698893
DEDD	6.245085039	6.535574081	5.53022645	7.346002402	5.072011542	6.160752654	5.51760845	5.924657187	4.084554498	4.397317786	4.879482696	7.455546408	3.753079294	5.558101148	4.249980411	3.44001931	4.611423908	4.764320584	4.130161383	5.785778534	4.882641587	4.894602492	2.559471469	5.711145211	2.230271453	3.629844235	4.76507296	5.3575262	5.650492435	5.348564178	5.287481641	5.886908897	5.357923651	4.422807412	4.821499874	4.004842858	5.612238942	5.691592848	5.128514178	5.719466106	6.478044738	4.431832276	3.942543994	5.010883428	4.287094266	5.461282087	6.95315531	3.961898862	4.972205362
TBCD	3.615600936	14.37384705	13.72855407	7.998353805	13.45863784	11.59171286	1.870619225	8.415042025	9.703100324	4.411361507	14.0286866	5.822951547	7.76451398	14.83144045	4.920262765	12.73163366	5.507410033	7.468213675	6.653987848	9.682447983	9.016549025	11.87656052	4.28647019	5.651463874	1.219018013	5.941313486	11.65097418	12.37448673	10.50445982	6.195185337	8.23759715	5.878384284	5.016597043	3.399102795	2.490132494	8.314140137	4.189472549	12.90413655	8.275921313	8.96675962	13.81972045	9.680115344	6.913552168	2.976916703	1.812401356	3.843102357	2.183926828	6.843504559	7.482127654
C6orf226	35.05980722	55.05618991	38.93626223	35.24957264	40.87098054	17.60916804	29.50629469	31.40741283	20.32653791	21.17996983	28.96561806	39.68449847	22.85058278	33.52828387	21.86341248	18.31113359	9.448613849	25.36126277	23.83196985	23.30668891	26.91875144	24.11306416	22.99094799	44.01307493	30.75338643	21.59098603	14.18709321	19.20313873	21.69159968	17.72715113	23.05197792	24.04987897	29.41239428	21.10036863	29.21909887	20.61562775	31.90702294	26.43630513	27.76598297	29.7225055	39.19173717	31.77060633	21.89607207	43.60038001	26.00146853	48.34622765	40.59553329	22.6609264	24.61166318
ECT2	0.349988774	0.34154986	0.83403112	1.221156947	0.83870088	19.32487744	1.712802091	1.497380165	2.051732237	0.404271401	1.321478987	0.178853482	2.126183219	0.932506852	0.311464285	0.873272431	0.877089645	1.915651999	1.300697068	0.581023112	2.135740959	1.667761908	1.208807382	0.50057414	0.107780789	0.948760085	2.11555127	1.700789196	1.518090429	1.766295896	1.892285096	0.363457112	0.34914998	0.392054415	0.330842405	1.049578382	1.214074874	1.635338955	1.436213567	1.928122616	0.883018555	1.336203589	1.307562042	0.175963351	0.216718308	0.155193475	0.728575682	1.453519339	1.391943227
RP11-864N7.2	5.565610948	2.593776911	3.891865422	3.619339774	4.368732356	4.413325323	8.976838748	2.634488411	3.437918678	1.671495065	2.714372487	3.12859118	3.531627247	4.942987449	11.26804017	1.755162683	3.660453708	6.190680004	5.515737941	4.437966007	2.418146971	3.332400579	3.829822712	4.971259123	2.171013033	4.000794897	4.977927443	4.188933075	3.29484312	5.66764745	7.209660118	3.82516872	2.559558121	2.759119794	1.954137897	2.051807363	5.258730761	2.158828324	4.904665987	2.577343373	4.604759635	3.206678684	2.751938883	1.054399552	1.548712117	2.251441544	3.974640553	4.074373821	4.536046997
DDHD2	3.30767394	4.695331159	8.685207682	10.48356194	7.432256862	3.761448632	3.086988122	10.93524712	10.67692359	3.424296805	9.428893552	4.453210698	9.088056974	6.508960658	3.265685982	9.109402728	8.531132766	10.10266551	7.211271266	6.894865505	10.6604657	10.48377953	5.866579846	5.004156282	1.275668242	4.456014689	6.880461406	11.13830234	12.0348955	13.44319274	7.49435126	4.907105129	4.656182575	3.416883006	4.369776138	8.925246825	7.211528794	10.01146029	10.45167523	10.64882592	7.101536063	9.421261583	10.8388341	3.925166619	2.511331047	2.7825719	1.33176123	13.00088801	7.762769928
DDHD1	0.945909869	1.244187115	2.250108296	1.629867596	1.507342042	0.835529076	0.791912564	3.385886476	1.151531198	0.883346399	2.730796699	1.877085733	2.070996139	1.551409241	0.682290465	2.441773288	5.566418113	1.389155618	2.439178998	1.091534138	1.657156604	2.194215531	1.093942901	1.189374093	1.14818057	0.399477861	2.729305079	1.57888361	2.369691678	2.42743553	1.858361645	2.203191572	0.784927974	0.740189667	1.191906856	1.298144701	1.676010571	1.478337284	2.708694546	1.571106024	1.049664859	1.619640432	3.772947779	1.075210199	0.749292953	0.879807327	1.401374992	3.007420692	1.347015775
MPRIP	8.078912356	8.265193612	14.77626594	13.32048976	13.97443889	11.59524483	7.998785966	15.77854114	16.11337103	7.089816421	17.41330489	6.006854221	16.74194867	16.26023091	18.83929599	19.17446159	10.97855413	16.22524461	15.81127584	9.446628129	16.90255925	15.30184431	9.434040046	12.06246695	3.661403587	10.12019126	10.56293933	25.70710769	22.2483531	18.42439975	14.78240269	11.27606074	7.398450463	6.610095908	5.352085624	12.81703033	11.23103607	16.71267231	17.14377843	16.74222463	12.15587873	13.44127059	18.38011573	6.378549468	4.490623586	4.606986611	6.85995957	19.0208333	14.35135557
EGLN1	8.146054945	7.143726141	11.98460835	15.09216112	13.08642803	4.92670999	16.64688628	17.07804846	11.80555957	6.487195437	13.81594685	7.726913576	14.35303869	10.27978097	6.424256349	12.4257787	26.57872902	15.06488608	13.95255496	6.999487373	15.61623555	14.98403538	9.065530379	5.64996234	3.093805633	8.82659718	8.548382731	12.8588732	15.85171021	16.70153065	12.36766095	10.49907459	7.759636024	5.840342614	6.105481728	12.98154371	15.50668521	12.34021334	15.00286017	16.67848276	11.54747268	13.48023276	14.52395421	7.070630685	5.249206769	5.026416849	9.909246665	16.66606067	10.29710765
EGLN3	2.162639558	0.182301815	0.260087405	3.522474851	0.305956711	1.139216635	0.258381225	1.733127503	18.39784031	10.832987	0.906765965	0.781326506	15.10123671	0.348407065	0.096975478	0.688804162	0.073848306	0.113530192	1.020320915	7.318093382	0.018084178	7.449596177	2.652733806	2.667879146	6.69093295	3.137409571	0.284358778	11.62666822	0.196508581	0.146091545	9.13554538	0.093822932	14.28853235	1.090815892	4.903224702	16.45908342	7.900549645	1.25477826	1.72852986	1.089022409	0.102541784	0.675585627	10.34831508	0.011433766	0.047982927	6.561350484	0.221173435	13.08890514	3.20236196
TMEM51	6.311750666	0.992479915	1.596060798	1.611737243	1.021361842	7.604891088	4.342961339	2.37762579	0.428665485	3.294934647	1.388106011	1.165222454	2.618295944	3.551227546	12.04271793	3.126383529	2.547420401	1.572990337	8.163342849	2.663684081	2.628953102	1.750311362	1.603139851	2.240871141	1.913205235	13.26208619	4.005953776	2.825858709	1.18846021	14.15024582	7.007722878	2.417199252	5.142792155	4.935159976	0.541459042	2.649716853	3.72981455	1.045952323	3.868993214	2.517075753	0.717694959	3.492416659	1.075253539	3.343105579	3.862100842	2.827318076	1.304178932	2.147004018	1.211975057
CORO2A	1.430732925	4.170267793	3.322613354	0.290490477	1.753185973	18.48084804	9.977754611	1.998008545	2.465370151	0.863259809	6.575438583	2.865018803	0.239817206	4.760727216	0.586692314	4.713181303	1.229819889	1.594806027	0.611396813	1.313002202	3.934015752	0.572490825	1.383227861	0.99129533	0.414683616	0.551635432	2.295445377	0.199049113	1.770639587	1.588706895	8.771405176	4.43035765	0.064309066	0.425245658	0.439456001	0.372318516	0.754052169	5.574738945	2.2310997	1.649911405	5.807699728	1.393954498	3.915604982	0.345865923	0.223895499	0.989933288	3.095172248	2.79026368	3.172386463
KRR1	2.642541671	3.160250832	4.811470998	3.981600615	4.367687983	4.758662993	4.500853647	6.738210742	6.223209933	1.710068028	6.503285643	2.403405429	5.146965097	4.274749325	1.910730143	5.378495761	5.340957916	5.634732147	5.467424732	2.535763851	7.684846764	5.179878928	3.174069335	1.926811866	1.191612126	3.507916606	5.117422595	5.266951447	5.60105827	5.522198115	5.463731029	3.459396106	2.439227344	2.105397191	1.546368366	4.514346798	6.039423607	6.091474042	4.804483025	5.003378254	4.517674295	4.264623716	5.524514572	1.60021824	1.284944	1.393492092	2.225916952	6.944930781	4.150372155
TXNRD1	11.95145443	7.980215413	13.97308532	13.71543556	12.32953172	16.00281726	25.19822237	14.4850367	17.78262922	7.64082744	18.36705826	7.909491644	18.73456146	14.52296437	6.270789629	17.4770731	19.25361116	20.50939846	13.41336556	6.477168358	17.67021732	18.06634378	10.29627158	6.224005376	4.24818479	17.94740192	12.52988116	15.59466513	21.69277944	26.96396691	20.56703299	12.38660116	9.060927627	7.86917596	6.78322007	14.41184459	17.02072376	15.59901024	20.95385766	20.37159882	12.90568944	12.28561768	14.68509769	8.230372284	4.033577394	8.397445932	12.83970595	21.81223582	12.35056843
TXNRD2	3.093120775	3.695365658	3.841587043	4.565246291	4.111048438	4.856324358	6.267864802	3.449801955	2.514743854	1.930744566	3.759393878	4.091136029	2.517110944	4.542580491	2.304744799	3.98009443	1.576991099	2.633951815	3.199758042	3.600813041	4.293390245	3.924677996	2.347551099	3.991088702	1.824149009	3.206000639	3.860136997	3.38471576	4.290584935	4.014486866	3.166845057	4.029407553	2.789194839	1.829051897	2.697313378	2.766913924	3.172629812	4.135717212	3.025481692	3.563985762	6.240996172	3.514341178	2.215268796	3.21144791	2.471214132	5.109278107	6.21190238	2.381829808	2.33248238
LINC00657	65.54447697	46.9956685	98.5985407	129.0143287	92.55279987	65.49107098	112.5648488	129.9299683	148.2914412	49.80817358	157.1590822	42.00065338	135.117606	85.9173895	51.42797692	156.0220949	167.4614402	158.8517862	101.597191	48.77608238	161.7155446	137.8471719	74.60896707	52.07311794	18.55587895	59.55770596	129.6608379	156.172953	171.0278607	145.531339	118.808775	73.17506924	51.47827016	40.9044419	43.68182033	130.6285713	153.8992821	140.4784162	136.3793868	159.0915722	95.07148973	108.2510818	147.6910724	44.44237826	32.9197775	32.02775749	78.11296535	182.1678272	91.37975637
TPMT	11.55367294	15.33933337	18.83410431	13.50596289	19.77294307	8.67666044	8.93837569	13.46032265	6.446827038	6.471486614	17.15528775	16.1251511	12.84641901	15.72758845	4.07186802	13.78583453	6.193037126	8.667232479	8.536225885	5.566640795	9.549149645	10.57837536	6.85747154	5.968323984	10.89260233	6.16882136	3.121963298	7.724899498	9.226467051	12.57487463	10.65092616	12.73753526	8.873853632	7.974320252	6.890368449	9.638237697	8.958763564	11.13474922	8.667775206	13.6335818	12.33557348	8.216799104	9.241966918	10.65981042	8.894261966	10.87253042	9.577371845	9.018042388	6.637943656
RREB1	1.638845658	2.65028392	3.231616052	1.680227202	2.811925187	2.502651124	1.260917319	1.709898106	1.605942793	0.958605423	3.239745054	2.185813667	1.174269738	2.970075399	0.825151776	3.96412047	0.58269498	2.061081841	1.553131222	1.517113785	1.92055671	1.539264147	1.011854299	0.978339251	0.700225312	1.013192284	1.874728905	1.655023677	2.756299351	1.813420584	3.258320414	3.022291213	0.7173824	0.68856062	0.778264997	1.980962096	1.503523641	2.741774532	1.429911677	1.92162658	1.895820428	1.309359723	2.210934599	0.743683514	0.560234536	1.179266561	0.77643016	1.964883541	1.431399002
MED30	5.011948609	4.498481762	9.780574585	6.618867612	16.46788353	9.57020002	6.571470793	7.859374141	5.167800571	4.415300644	9.559042143	6.252047046	5.686198262	11.39066833	4.85673398	11.34761429	13.9164633	5.978444375	6.742584064	5.827644312	7.277892769	5.066601778	3.68760065	3.626355986	0.949818202	4.839782729	13.10335693	5.26011902	6.344975496	7.800564364	10.30899806	7.949178747	4.397107556	3.790676127	3.399159544	6.168459616	7.73591166	6.675636885	6.33391631	5.959365934	9.045234876	4.696448155	4.673487605	2.395683648	1.992353609	1.965086323	3.390865222	7.83202874	4.844159564
MED31	2.235110188	1.968458369	2.867737879	2.094415377	2.797453262	1.201394582	2.060620916	1.716113016	1.581761372	1.522228886	2.109818494	1.600878995	2.100703442	1.985068973	0.492050256	1.807742449	3.6339806	1.692735654	1.508184281	1.976894614	2.483807708	2.415530278	1.289765188	1.308919256	0.758770603	0.999746319	3.187542341	1.860081066	1.781612389	1.480764185	1.536755542	1.244134762	1.728815377	1.068781723	1.421233435	1.907507644	1.614514227	2.146263389	1.545389586	1.41640416	1.778514509	1.720902312	1.63373814	1.060265683	0.881506612	0.726178221	2.341692651	2.302975384	1.775027663
KCNE4	1.462862266	7.974627073	3.800435159	1.03301258	45.60519866	4.492703016	3.109500579	0.152933202	0.332621133	2.878586869	23.81347833	13.19009738	1.542211172	7.715567121	10.75482156	87.07377391	0.115305159	0.449214595	5.3443644	0.420042169	0.532454951	0.330679159	0.19453252	0.206131259	0.519590171	2.841732313	10.81920663	1.388307529	0.390503624	0.934890122	34.4808593	20.81303611	0.693389509	2.280170987	0.913810605	0.803981113	1.202585154	10.15934977	1.550696257	0.361141846	12.09251863	0.718003661	0.188953095	0.193826455	0.973953656	7.384389783	2.287056749	0.451685931	0.155431654
LINC01128	4.085354293	6.753319498	5.112992277	7.915113985	5.090502031	2.317054879	5.394488261	8.894280099	1.295298874	3.379615969	6.040650964	4.956402392	7.41136204	6.774675954	2.687146705	10.42103394	5.386686032	6.647105161	1.795702388	5.558565156	10.36942698	7.734416799	4.620147623	5.237503684	4.396014894	4.681282006	5.683158161	8.509699796	12.67222752	10.97156931	3.940936317	7.770813429	5.477088085	3.540492811	4.837245826	8.148298657	5.848875032	9.68778832	7.021942693	8.398256049	6.85427249	7.182584101	7.025855384	6.810246114	3.443045912	2.38675252	4.851392642	6.872966808	6.218707597
RP11-923I11.6	1.201895545	1.610822719	1.37967109	1.310325445	2.688079559	0.566716716	2.49181979	0.635850259	1.064498817	0.488357536	2.202307209	0.939365139	0.672931839	1.632554976	0.817928417	1.831437661	1.768028167	1.318375895	1.391020208	0.643413846	1.191632054	1.481597392	0.36487566	0.985908737	0.304812718	0.911076258	3.929567366	1.324635485	1.443972078	1.628759787	1.831680603	1.423021219	0.643776538	0.438112384	0.455094515	0.918757008	1.384611892	1.563140165	0.967933725	0.626573794	1.81749467	0.820505463	0.727347189	0.904094745	0.548039961	1.179748918	1.195808762	0.323478819	0.504185739
DIRC2	3.128876277	5.265613973	9.761326427	7.188455673	8.190082351	6.47239334	10.88265567	9.09096308	10.88114168	4.265659124	8.588419088	4.070980803	6.121448298	7.541286122	2.569986358	8.235012454	5.043835721	6.717447813	11.85314778	4.538843505	12.39774519	7.413999628	4.971846877	3.658532308	1.534077896	4.579900162	4.714565181	11.06595406	12.03687463	11.64942926	6.794717787	5.840934773	3.839678836	2.831819072	3.541467374	7.011977488	6.704841836	7.454369366	7.589718289	6.84363703	7.335474296	6.434937352	10.28325965	5.369960743	2.810809131	3.022729319	7.381159515	10.3224646	6.343732995
WBSCR17	1.945963458	0.976165967	2.121233675	0.066733668	8.062561063	1.493808177	12.28766387	0.035981409	9.578723512	5.935541111	5.69002349	1.577117446	8.150307133	0.526581965	0.190539188	1.650624343	21.29041436	0.029841631	2.10710945	0.355772008	0	0.945277855	4.5585627	1.471555711	5.046969915	0.375831701	1.282054018	0.058429029	0.101250955	13.26338159	3.975203773	1.313551469	0.310427246	1.139929011	0.249100073	0.966802022	7.709859543	3.630183554	0.681833188	0.342298711	5.518689516	1.006063331	6.939985875	1.330635343	4.632300045	0.046124727	10.70557066	6.872420128	7.922186516
CCDC102A	1.863466563	1.42513743	1.32870822	0.852934845	0.351617813	4.003027119	0.085629827	2.334103675	0.425013029	1.756429284	3.071498205	2.08036663	1.209493796	1.705924135	3.634546651	4.003837414	0.092083361	1.477186738	2.406648131	1.639968411	1.043725687	0.897879725	1.006107183	1.89702192	0.670979241	1.779348825	1.840695673	1.046732754	1.285620477	0.315872873	7.771321536	4.559980372	1.37645145	2.149618264	1.107243898	1.791437618	2.689095911	0.987475834	2.246705537	1.318445479	0.914888339	1.599861921	0.26064377	0.700632576	1.230812264	3.479183486	0.840493316	0.682086787	0.584134635
C19orf24	18.09104125	18.7357389	8.401169138	14.92379614	16.4895992	6.11806663	24.28921062	7.457825482	7.888213259	8.434121924	10.13657161	15.79206792	6.513297805	12.98632442	9.833237443	8.803995638	13.78663667	6.334446125	18.44215077	8.825855929	8.696511151	6.263542376	8.116957433	16.35535235	10.55511191	15.13475808	10.39662824	7.515957543	7.744019394	9.648684232	11.65684363	15.97129352	8.771122061	7.605094385	9.527091142	8.269251038	12.73556124	9.803821449	7.372795375	10.12973403	17.13953265	6.579558637	6.838013546	13.46320187	12.03172353	18.88562637	11.67235274	8.738965116	7.84248734
C19orf25	6.604249125	6.479621131	7.079850627	7.480529483	6.394752288	3.475306444	6.012986439	7.205178898	6.146078409	5.106448492	6.350244976	5.758130303	5.864282479	6.174140457	6.248386586	4.769605655	10.42692913	6.666521688	4.046341976	4.699782331	6.503051571	7.010715202	5.075226957	9.63890975	2.230056431	4.372615984	8.667422923	7.250038247	8.050930791	6.615076114	4.683350742	5.296934381	6.370159744	4.981031785	4.203696889	6.463193194	6.844702822	6.384032547	6.680100376	5.779447202	8.203832918	4.54895385	3.970989396	6.963740683	5.501094528	5.141070514	9.635256594	5.950630539	7.392154655
C19orf26	7.136674008	0.548418847	0.381558168	6.34959905	1.215032651	0.421316312	1.596292275	3.185335987	0.415172383	2.701177233	0.845922536	0.324735406	1.324525673	0.23153593	0.22777497	0.330324476	0.104670587	0.64765634	6.646706685	2.016662653	1.742977621	1.801084111	1.54727198	1.265286354	0.210745487	0.282817663	0.476234144	2.904087065	1.410715766	2.782643246	0.33614634	0.575922387	5.889744374	0.737076108	2.88905287	1.000137534	0.167949379	2.237331172	1.692287901	1.787474791	0.491086516	1.577152289	0.226102439	0.833446795	2.156879059	1.235864484	1.662734839	0.178920884	0.45648778
CHURC1	6.58861638	4.035884022	12.52991677	6.620649152	11.74662719	9.796881294	9.38554245	8.578126318	10.83879569	3.175840623	12.28340884	3.569953902	10.52181103	17.48165626	4.932373985	14.11925095	20.48369871	11.78335372	8.558240675	3.718383661	14.12328308	9.557906603	6.645139279	4.636801725	2.252566631	7.132720082	12.91645052	7.70584048	12.13927757	15.07164322	10.7778262	5.379585913	4.082031035	5.627693013	2.060029221	7.809492443	6.565363109	11.21505722	9.945698752	9.042344675	11.26819789	9.578736118	10.65749622	2.50679396	1.551864566	2.29402062	3.243553819	15.64306218	6.293618315
MT-TP	1037.949611	6955.250931	1922.480362	4379.602053	1405.607513	3178.432313	1177.662479	1791.610963	7783.052273	26354.05956	847.2125676	5106.714058	4770.619219	1263.594781	6635.301447	1466.335177	672.8186823	12248.37686	2338.8041	17556.33672	3343.182608	6395.951071	26318.13899	5501.742602	9014.333451	9763.987301	2731.015444	3041.542888	2678.5839	787.2345912	2397.734258	6086.799726	23913.18968	22556.0782	20593.91692	11930.32594	4869.69717	2589.184401	7480.445096	4667.774043	2139.816566	5608.141487	10282.25149	4902.455526	10875.54615	6849.068934	7509.61572	2770.222185	11183.12357
ODF2L	1.654661848	2.458315527	2.810419251	3.790028861	1.856042125	2.569237935	0.575987487	4.401593541	2.301610464	1.359522015	2.942557275	2.246517409	3.552405058	3.214878878	1.61099349	2.797720404	1.567239544	2.650473941	2.343641539	4.568012041	4.29330599	3.643011881	1.408503018	1.537168229	1.162554832	1.57302691	3.089087246	3.199306208	5.090085258	2.324416579	5.527662533	2.286487319	1.339288293	1.832991799	1.793108651	2.046903772	2.76679035	3.133992454	3.710984308	3.139361217	2.404803823	3.12738781	4.285290626	2.424199469	1.31065255	0.956931002	1.248464477	3.559173997	1.402680776
FN3KRP	15.74631416	21.31322367	18.51226276	17.51070327	20.43716818	19.49473259	11.17760057	18.50411101	20.19965261	7.886688697	22.5306385	19.54400209	12.35720958	19.97035143	11.58978551	10.68575652	7.270994614	15.84545406	16.01335347	11.97204539	15.94648352	14.47031298	12.92275125	11.93561141	6.383699042	14.80850166	9.729452179	15.48852582	16.28368916	12.27830267	20.60806796	12.10895719	9.061094204	7.997593366	9.389421025	13.07504056	10.02858187	18.20740259	17.96100736	13.32013796	25.26650675	12.58732014	7.868487697	10.18132608	6.299103745	13.68199738	9.383415968	7.854329222	14.31580096
ATG4D	10.17079974	14.67251346	13.95054604	13.69311585	14.7141466	9.47777491	9.628070408	13.13566561	7.210913692	4.430562555	14.90710092	7.788017082	6.118900569	16.03140155	5.341354422	15.1076514	20.38234526	8.483210654	11.67846342	6.353794445	11.24590981	10.73077097	9.508694927	13.06101223	4.523102657	7.810841173	15.91221385	8.086386583	15.13454656	10.52922604	10.50772855	13.38389258	6.957863247	5.396513716	5.438359478	7.978270089	8.490736864	14.68643896	9.971349584	13.34056682	20.35074329	9.788956789	11.59938849	8.994009663	4.165818042	6.822223681	7.621259849	8.043333505	6.322936888
ATG4A	4.046334164	4.177435107	6.341655572	5.969870343	6.079396303	5.362189284	6.29976912	5.542506383	2.683003651	2.172201205	6.469298802	3.993406582	4.905289664	6.760595031	3.169577407	7.280297278	8.737991398	5.534959854	6.302599931	3.721883273	5.183220816	6.231556679	3.249886542	3.872384968	2.943884772	3.458485444	7.209873986	2.988758638	7.040321045	7.421997126	6.333597329	4.655675971	2.98668165	2.131318707	2.382641772	4.321308193	6.555961658	5.179417842	5.862098009	4.749091365	6.176190888	4.321292586	6.413618651	3.535822809	2.59370919	3.406699506	4.206166421	7.636840922	3.929038829
ATG4C	1.547096677	2.021274097	4.122211005	2.913772179	2.533882326	4.185039237	1.905266407	4.010860362	2.580262984	2.301718574	3.280221033	2.444800585	4.739108004	3.857834819	2.088150209	3.828060604	1.791112307	3.20031342	1.914807153	2.760218799	3.070287882	3.486038835	1.707442102	1.5359067	0.967531853	2.66657953	2.064199254	3.476095138	3.445123987	2.69397734	4.567749414	2.664088569	2.324934704	1.976408078	1.504246343	3.29047885	3.078963034	3.002340165	3.438391646	3.979350727	3.460232561	2.962104991	2.585326838	1.690938188	1.277314013	1.761988287	2.120234302	3.680856125	1.976225137
STAT1	13.5437069	5.281254888	13.86524999	15.53147013	7.577392331	15.99407623	19.4395184	18.69733812	19.87455505	8.395804007	20.58794892	4.624542961	26.62692503	9.698887764	8.117344978	20.56640073	9.275589894	13.38247769	25.91077142	7.383471132	12.87282329	18.34478282	12.22504655	6.814699763	3.547578045	16.98764019	9.66822394	17.89524649	20.45373344	24.27777377	31.07863724	7.546382335	11.57420934	7.616011633	2.683590165	18.37377731	26.67895023	18.89811138	27.24417172	21.23071866	16.4342677	13.54624406	23.73434543	4.844402421	3.120963226	4.177738924	18.09863378	22.14611991	9.418686053
NDUFA8	49.07486709	68.50152681	72.33254545	51.07241527	45.57503247	52.25767757	33.4994263	43.17036659	43.79801675	43.18016564	41.54692577	68.55362771	40.61762867	56.8741305	32.17457146	38.40083203	61.35398334	39.7075157	35.97639532	30.27212212	45.04901127	47.27162452	27.81185834	57.44426127	42.72707689	24.14345899	35.72987445	30.30469869	38.38017368	36.11299451	31.70821585	57.959929	51.35756208	35.02149939	58.9401979	38.69476664	48.41318344	48.38456031	41.55780041	45.89184622	70.39488004	38.77166045	40.9438746	54.97466258	40.77817382	63.8388512	63.29460854	41.20259462	42.7221954
NDUFA9	1.035378016	1.515482071	1.023714919	1.252357712	1.429034597	0.406938755	0.593768272	0.921383088	1.061670579	1.268677847	0.9773387	1.911834321	0.710263048	1.189285361	1.231106589	1.001313437	0.836154402	0.799387838	0.766557114	1.184557563	1.036208743	1.080905189	0.569973615	1.200365574	1.521976499	1.365105971	1.197250966	1.114194298	1.440418525	1.313628855	0.668955506	1.409648152	1.043738348	0.667267548	1.34910347	0.793936948	1.3802764	1.19519049	0.664764268	0.919253243	1.119737219	0.96128596	0.753057309	1.31813709	0.971338838	1.868020461	1.221968473	0.827440963	0.829782749
NDUFA4	16.14301073	7.372861929	8.926667883	7.563743283	7.832866219	34.02857398	8.866231738	8.710406957	6.876006544	15.40407735	5.118663942	9.967485465	10.36715604	9.419407481	17.01824739	5.617409025	11.33778783	7.702149294	7.972783316	8.389556161	5.454618653	10.22023642	5.436011155	8.799560029	5.961738544	8.573049599	10.27327475	6.970268141	8.290454424	6.494895721	19.02549198	7.623445085	16.20925835	11.11930708	6.699718185	11.6607686	12.25167574	6.142971494	8.146800544	9.652966193	6.144751309	9.365197076	8.835107821	5.726136779	6.590954676	10.18068183	25.53784796	7.486060365	8.302506295
NDUFA5	13.08226486	15.5056422	21.01666864	33.6694217	21.94167111	9.264179007	16.56369969	22.44383016	28.65370507	13.20628721	16.75013351	25.36297977	21.43716061	17.98537921	8.58095212	16.32705743	23.91142757	19.93047816	13.7296561	16.06836996	21.61847719	23.64119669	12.97976914	12.07709503	19.41019204	14.38654111	15.09655919	16.18329234	20.0913018	18.54163944	13.46520455	19.28912484	21.18621945	14.20672911	18.05046691	21.07137012	25.44733402	18.35542742	19.47894495	23.7148538	20.86568228	18.98128522	23.73446245	23.03608813	17.94476427	12.97651736	20.50464246	19.55562946	21.10932768
NDUFA6	47.96310663	67.97124283	59.98412366	58.92219973	59.34541876	38.52411025	63.83060178	46.76775083	52.48124894	36.14088687	48.9507174	57.62284067	34.61475993	71.47556361	35.70732644	42.29743742	33.58181319	46.22680439	60.02042628	33.87301266	45.41781024	50.48945317	35.69342027	47.02684743	15.13269677	33.54531728	23.04400734	39.98142506	51.15592974	48.64389525	37.21973835	50.89014191	45.29333316	32.49150966	35.21013321	42.55239813	60.13427499	58.54413102	42.7443719	56.92242094	75.04807009	38.95706972	31.34280091	45.78439647	29.6125569	36.47860001	31.9486997	32.31354658	46.65305115
NDUFA7	22.19807401	37.13455326	18.81101138	23.22571234	21.24614314	8.652046634	21.31580917	17.1790663	13.28131321	19.23449088	11.72093138	39.23017971	12.57521772	15.2649286	23.29104124	10.77581044	11.11528933	15.864006	8.667335842	17.42336346	13.51180294	13.3442373	12.7491507	35.76271898	46.15479149	15.90381877	17.68167739	10.465382	12.98006259	11.12814268	8.904691713	22.5007276	23.41873654	19.49288091	33.78143525	13.66058079	20.47823874	13.74951279	14.02766227	16.90592041	19.73555531	12.67308104	8.922783931	40.23815829	45.51518154	36.0070303	34.51199809	10.20631841	19.04158575
NDUFA1	112.8216911	265.0592439	174.3884895	150.8215739	147.0144739	56.17182675	133.4659128	106.67133	132.8303388	150.450267	89.98683189	271.4099261	108.6347332	145.9020186	133.2256968	100.2619498	84.29323205	122.8211992	80.69975287	110.6089599	93.51318542	113.8956156	87.32708251	157.164846	242.1218033	81.88457464	95.52210607	81.15048473	126.8732895	81.88747452	72.32667446	167.3211694	195.7733163	120.484566	181.4099852	126.5947732	280.4451282	126.1247255	91.83522846	120.3163615	179.6780516	105.4210269	207.9429038	190.5257319	229.1618807	204.4100237	148.0838991	176.1059656	136.0562425
NDUFA2	11.29243012	13.88441498	12.62009624	9.82639803	12.20265044	6.200048938	7.191570389	7.346823325	7.190517815	9.740952019	8.405445605	16.14278886	7.806258679	10.13960198	7.72153559	7.731916254	10.24903011	8.64176933	8.112851148	6.57097509	7.132558505	6.873593006	5.930627177	9.303929085	10.38672163	5.259306156	8.557067311	6.882845424	7.067969919	7.548933256	7.231732703	10.91638372	9.471397129	7.583407379	9.19898158	8.912951905	15.99826185	7.91906977	7.867489669	9.222639096	14.61848718	7.542159984	7.950483158	10.15008375	8.898849868	11.86296351	11.10655606	6.122684485	7.855393887
NDUFA3	23.25357229	39.12009444	21.53641486	23.71852063	22.33194485	7.455089147	30.33708046	17.6255258	18.81624982	26.74891864	15.37210432	49.4585161	16.12620253	18.79283885	30.26132727	11.73583323	10.992505	17.03959842	12.51423602	19.72164267	17.86517886	16.5712746	14.78706155	34.78848398	44.00709205	17.33571337	21.3809526	16.32230872	14.83288451	15.68257476	12.69903545	25.15106391	30.78233184	23.03711744	40.86648449	19.40002515	20.59313171	17.45714936	18.20002647	19.85798632	26.60504533	17.96051013	11.83532785	44.43329176	54.85632181	43.10146047	35.49474458	15.80517512	22.88252435
APOBEC3F	1.153035963	0.733027775	1.247576732	1.492224093	0.459259283	0.212539914	1.241194043	1.621161129	1.628981733	0.87771536	1.056072446	0.641737549	1.057244731	0.983489838	0.880496661	1.244638806	0.083813955	1.490187683	1.44751342	0.83115891	1.795901979	2.008564796	1.178361553	1.810498663	0.393755602	0.87668823	0.886146322	1.776971505	1.632151659	1.818151222	2.092295519	1.199347318	0.882029097	0.622546616	0.988722249	1.212097922	1.412080247	1.349713852	1.282709338	1.323486574	1.376314647	1.206510382	0.950508989	1.635067337	1.225307397	1.260758652	0.939716837	1.086457794	1.256087659
MMAB	3.096379897	5.53142693	5.436903285	4.752756103	6.89895976	4.650236328	3.076258413	3.675125431	6.704493353	3.05347502	5.515321377	5.600576985	3.865495779	7.417346802	3.367079074	4.818400587	11.52988708	5.287366368	4.941835427	3.859066456	5.626169794	3.685403302	2.977967257	6.75152273	3.179840887	4.611586005	8.028639533	4.345261701	5.159138942	6.090492672	4.573901128	4.511597499	4.335725264	3.583878088	2.943930006	3.760396326	11.21489615	6.029300205	4.756261783	4.978159636	9.071318982	4.636356297	6.065521213	4.870456981	4.787028821	5.255987473	5.248354744	7.352415059	4.412248354
BTBD9	2.142121268	3.126931492	4.638773611	6.612437262	4.879923965	3.256561556	1.450424848	7.173830969	7.013948854	3.076711115	6.949614788	3.201990184	5.871212766	4.806638192	2.858043624	6.52424296	1.854433643	6.714558791	2.931322548	2.806341342	7.396152889	6.489614362	5.327570701	5.987873611	2.190079172	3.303938325	1.7525586	9.015452098	9.163270387	3.985307468	5.414880615	4.367920943	4.369897751	2.849000654	3.006641683	6.180529647	5.497819619	5.530428884	6.14536329	7.950608592	3.752664723	6.181008032	7.090769292	3.543344781	2.549942785	2.875286909	2.618569401	7.285378949	5.330131195
BTBD3	3.779575296	2.511038149	4.882314392	3.698403868	3.276987684	13.48556124	2.754827581	6.413634117	7.306860614	2.55576641	5.289854606	2.793939516	7.503121674	4.011216854	5.20794053	5.424151599	6.953459668	5.173415439	3.970199788	4.39460689	7.115627613	5.589109627	3.747867089	2.08640995	0.775959379	10.10873339	30.66694643	4.881979714	8.169020724	3.000045357	8.895669981	3.045762955	2.728617182	2.614640356	2.378664001	3.963220104	4.440997667	5.29437048	5.223906349	5.073133376	4.303930865	5.235721612	6.574446817	1.587440173	1.013451547	4.298344612	4.094300974	8.428991684	4.274302955
BTBD2	24.92296759	25.72757607	20.07365046	24.54735841	20.54886435	12.5864211	9.004499744	22.00340992	14.22811216	16.03208191	17.74436614	22.44913355	12.32810733	17.51918663	19.665681	15.52609576	12.80265778	20.89084112	20.74731698	16.64250397	19.58751304	16.93813139	13.81673765	33.26660562	22.9819772	14.18759988	15.35324393	22.73860408	22.0778729	23.54290168	17.6184235	23.47354218	17.72045553	17.47323501	25.51791716	16.45521552	17.62301371	18.47608809	17.05707852	21.43745247	20.59124293	21.67470139	13.09997409	34.21431736	24.9836382	21.62181395	13.5549322	15.54062761	18.58239443
BTBD1	12.79282844	7.539172995	21.0059391	17.4928968	22.48242777	14.03047794	17.36313273	21.52413051	21.64200319	6.921489063	26.12912474	6.106480035	25.89805796	22.59724238	10.36484913	22.86931928	11.20237643	21.10301864	32.5196657	7.312945248	28.21078128	22.21075699	14.96393677	11.37020295	2.679266503	11.64581495	12.31884803	19.71271804	20.71767954	32.57248643	23.63073499	12.45588342	7.260795343	7.481853988	6.067873941	15.28749055	13.97327751	23.50437413	24.8031806	23.55256661	21.78341797	18.77349228	19.13315005	6.236410417	5.25128196	5.430029848	12.52312089	19.69215527	17.56412561
BTBD7	2.935954311	2.766624168	4.582223324	3.007248835	3.233205992	3.543330035	2.013335325	5.76609616	5.101773638	1.349585144	7.882545491	2.319784745	4.58369289	4.109945988	1.72853506	6.311802271	4.013054403	4.833467377	5.98568691	1.956485484	5.809764068	3.904768522	2.92931761	2.082413079	2.051667659	2.734661053	2.44734556	5.259053455	6.411970258	8.158258247	4.8008324	4.149192542	1.58961365	1.882089514	1.601491847	3.337386974	2.77042303	5.514972972	5.57503814	4.139635814	3.0773735	3.499815463	4.078642208	2.260739447	1.725338819	1.739895669	1.399348434	5.125211202	3.207313032
BTBD6	25.28281151	23.63592464	19.03777394	17.65903414	18.87109282	22.70922045	9.113748604	15.33675358	9.906617064	15.70660308	15.51114965	21.76030764	14.95031858	20.6954536	10.27800403	12.95166242	13.44708539	17.2208355	18.21174211	11.87665721	14.54883103	15.72098767	9.454794767	16.43241034	11.66465698	10.41727491	10.58694038	14.9708602	17.22994958	22.62755185	19.1230586	15.28308422	15.28479938	11.37170877	13.65418455	13.98106856	12.26468241	19.37367917	14.25879903	16.73708982	25.16904442	13.61685538	9.506569753	19.9799899	13.19351219	26.64555654	23.46649716	9.132529219	11.6963925
VEGFA	1.207977848	0.903075878	2.755200107	1.61113414	1.799271548	9.897142617	0.609772663	1.391253047	1.737118534	0.841110309	1.241942774	0.374841255	1.826230948	1.856403314	1.471198509	4.316695582	1.052084096	1.311425535	3.231730681	1.229712348	1.807495509	3.626414504	1.625412215	1.579265634	0.67924079	0.844468078	2.774795274	2.432199448	3.79880731	0.400750488	5.842341731	1.717363186	0.854886382	1.249189527	0.4442433	0.904844061	1.736841091	1.735757213	1.724161219	4.056932919	1.257246799	3.840281594	2.515807602	0.725907074	0.275271747	0.373498098	1.136536224	2.687209901	1.711410047
MYC	3.299506016	3.186722685	4.401070161	4.520398278	2.679677591	20.20766108	1.328791935	0.362670976	0.503807181	4.869268829	4.012751469	2.627085943	1.525915378	2.721861403	3.729050355	1.046651269	41.46185413	3.893234333	1.026583751	0.604087802	0.599866382	2.413262276	0.701548075	0.621733433	0.30444924	5.290940883	22.98593316	13.33402881	3.544486618	4.815026292	21.3559824	2.329585224	1.173004038	1.118042324	0.448353397	3.129811195	1.375682051	1.219438867	1.166802843	2.320632792	0.591546334	0.537051762	0.638626476	0.028093851	0.338958529	0.659871582	0.613116506	0.757653279	0.352509161
RAB3GAP2	3.495751412	4.746815692	7.04871679	7.221280895	5.150254609	4.433526537	13.61118221	8.702089101	7.641716498	3.988836173	9.169844448	5.423259824	8.61167716	6.015521109	2.835528669	9.139775514	5.940040609	7.068993819	7.190003795	5.157909928	9.144204682	7.283988505	4.723605367	3.572938018	1.72774355	3.978522349	4.361461371	9.485094197	8.200628498	10.25357315	6.241773934	6.492136703	4.766687063	3.481074803	5.347588532	6.822259483	4.82403416	7.721041988	7.172256088	7.524769358	4.732298656	6.675806533	7.245646432	3.770242899	3.507509549	2.922335864	5.672623597	7.488074969	6.142152529
VRK2	1.238219349	2.844865989	5.624554818	3.694534941	4.461538749	3.433110831	1.156139886	3.644733615	4.328834474	1.349977797	7.415556241	1.744085435	3.961538576	4.500453192	1.173688187	6.06584618	2.349041022	3.982750316	3.59402288	1.872238938	4.85446175	4.265221952	2.437999245	0.694207316	0.525510886	1.77323574	1.814767335	3.839068125	4.61067304	2.636832508	4.472978566	2.513190694	1.102516888	1.044559936	0.840273802	2.934511388	3.410628345	4.959490814	3.536819864	4.047523217	2.545757611	3.309270765	4.700111057	1.040823083	0.781757831	0.517730281	0.563176508	4.951217555	3.021135462
PPP6C	18.55980304	16.71934314	27.55406251	22.09404093	24.58604183	22.66002796	14.73974757	22.83075051	22.60744913	10.41744345	29.39298076	17.03642822	22.42370941	26.1605636	11.87798022	26.51034376	44.34717006	22.51593372	20.72399909	14.24375632	26.05916655	22.7363543	15.15029766	9.475458694	6.741721092	17.02675214	21.98472581	22.61104314	24.32961327	26.40847296	21.99757386	21.55154985	14.15931653	9.611818881	9.086469998	21.36505029	19.67161057	24.56743717	21.18138458	22.2756663	26.36232664	18.61129459	18.13656656	12.45166844	7.957410437	15.91226454	14.88812861	28.05963615	19.12027271
GOSR1	3.905810788	4.632302205	8.233958962	5.6892771	5.69691787	6.234468202	8.583603381	9.219212416	10.47413991	2.819746875	10.14242665	4.360431569	8.053545496	7.391358726	2.422257037	9.146614907	11.95947748	7.932096285	7.412121635	3.831875712	9.466271833	7.859903035	4.690512703	3.700934331	2.438011287	4.970033763	7.870921578	8.671128093	10.72190597	8.877716304	7.6794389	6.511908232	4.124433778	3.099915185	2.870199937	6.986325997	6.820880137	8.880309095	8.421729554	8.30834428	6.791494804	6.502578199	9.865877223	3.77802433	2.98734074	3.614266183	4.730245736	10.87357557	7.051441551
GOSR2	3.23968093	4.088185014	7.185389448	4.919503394	7.913456958	5.793508361	12.79902318	6.520625268	5.587313274	2.142144797	6.835701208	2.288571404	6.134948669	8.323498202	2.309692676	5.684751808	17.37005304	5.584308637	2.636526435	2.463423477	6.632048137	6.100130514	3.969180228	2.76170905	1.517473435	4.202756462	8.928894175	5.617362106	7.838778959	7.348952594	5.636042517	3.695388722	2.907164753	2.522110998	1.855975828	4.870174938	5.177359247	7.23565573	6.098475939	5.223246152	9.460164516	4.685477654	5.373592531	2.197137543	1.769427802	2.213600103	6.753526795	6.45850625	4.513890184
NEURL4	3.149260814	7.287097824	7.731787474	5.359849181	8.357767351	4.107275471	2.91689332	6.786262812	7.319966858	2.147424162	10.44134388	3.690787998	5.450314586	9.275231547	3.065077377	9.66932492	7.310587341	6.66443907	5.381827876	5.64004153	9.263936858	8.675209636	3.684031852	2.775226412	0.990150839	3.868215288	7.950060743	10.92777209	11.10627802	7.059900671	6.320040252	3.162738773	2.443087856	1.858604805	1.979791896	4.398532937	2.028055436	10.57100904	6.649320067	6.115101136	9.746958902	6.499527112	5.436442529	1.936472279	1.237589156	3.123026746	1.657173877	6.839516622	5.261713429
MBTPS1	14.58229799	15.4917817	26.84276186	28.51233478	28.66214286	11.76574953	22.58960727	28.01450981	31.90216906	18.21775973	29.44295179	16.23187176	27.33980836	30.36038866	12.58609748	33.36113541	18.63026407	25.77826439	31.43391899	18.35134361	33.6868159	27.47512112	20.7674159	13.05533678	14.49861354	17.92528182	13.35676119	41.39668736	38.52907576	40.17884361	23.25131186	20.5966595	15.42781292	10.55924535	16.1855271	31.41068071	15.2733109	29.99052077	28.61340937	27.10700299	27.78779486	18.42821105	21.59290111	18.27884008	12.73734692	10.03653935	14.35336531	26.70443553	23.10066546
ZNF324	2.925795479	2.868456785	3.568467468	3.653101204	3.521463051	3.419549731	6.734841184	3.859334616	4.572431841	1.499632779	4.059826329	1.804157994	3.080864696	3.923716085	1.269324683	3.242541652	5.620658802	4.431712206	6.029415884	2.667736947	5.426708074	4.150454768	2.013306011	3.498688521	1.297459172	2.61615654	3.000037498	5.481791908	5.482006866	5.470438438	4.155027075	1.63741412	1.560824613	1.244966471	1.301213825	2.221953286	1.889892978	4.094640296	3.683345998	3.345171797	3.544572881	3.072834704	3.033343318	1.585266804	0.90719026	1.313756186	2.089435548	3.551925294	2.791924974
WRNIP1	24.58192687	24.77576181	28.36310354	32.14528243	23.88534271	21.10035331	17.83825009	28.22436089	20.78646149	16.9842351	25.00620764	24.25565997	22.67180168	24.29917552	16.75044403	24.70356391	12.45785164	23.76988087	29.55954419	18.7160669	34.72063571	21.87862704	18.14051291	22.3440137	13.05295687	15.43524023	11.70974936	22.27974282	27.1693894	33.93564332	21.38916113	28.27832687	17.11150099	17.69978551	22.535422	20.71489261	21.26425189	23.36392371	28.93367087	26.65268255	24.3803138	25.30736954	20.90307628	24.92546692	19.08067655	18.89564563	23.59564792	25.60427886	20.40416781
STX6	5.278876083	2.868334045	5.445228014	3.423253621	3.077549806	6.16385764	2.156518873	3.22149826	2.516884652	1.827098587	4.072398773	2.594819708	2.81948082	3.595086778	2.253668091	4.452455383	2.514562724	3.246805477	5.588991971	2.055832017	2.782283644	2.638474946	1.722593508	2.148935713	1.188259931	2.521346149	3.476450328	3.798368059	3.457925737	4.510998349	4.582667271	5.1771891	1.979167881	2.068347198	1.634593336	2.840608202	1.40911113	3.272499301	3.034144487	3.362358344	3.467651278	2.618667952	2.673216346	1.621202534	2.004361349	1.93914133	3.103003278	3.823308613	2.001655852
ADAM1A	0.945181375	1.236459961	0.800890723	1.140347426	1.183657093	1.402085756	0.63892051	1.530588193	1.279082496	0.433263203	1.396994451	1.398194311	1.049365921	2.308471474	0.45561856	1.99461028	1.928826379	0.915441666	1.750896829	2.586998067	1.397444848	0.950847032	0.654679623	1.319416844	0.168516133	1.583024987	5.672930418	1.708761971	1.822210995	1.943289749	0.966617738	1.770554406	0.535339838	0.4161626	0.829654984	0.921555212	2.102335692	1.678750171	1.385617584	1.453697635	2.006459024	1.682859801	1.023565197	0.862333021	0.296628329	0.724455787	0.855429192	0.69420772	1.064279172
CENPBD1P1	2.666542561	2.80785152	4.738499655	3.734533693	2.981798307	6.317217965	1.637420137	2.99686974	4.251284988	2.308540216	4.45759808	2.002140377	2.72085493	4.352793355	2.491788718	5.08039945	4.251681731	5.044085423	2.846295901	1.533893577	4.218219194	5.976055858	1.945105219	2.663924871	0.89916378	3.996101456	2.955049603	5.861292093	6.832489456	2.775363238	7.768965906	2.376777707	2.195028419	1.606247492	1.516826297	4.571971036	2.85604526	4.583354585	3.052214409	5.109650621	4.714341608	3.266436874	3.599750227	0.956725953	0.666204901	1.49148374	1.595775388	5.084665197	2.633114119
GRIK4	0.797980063	0.103302139	0.019465242	8.635315023	0.009787114	0.118644172	0.101297282	4.098313975	6.987114551	2.28869366	0.10357165	0.076460406	1.288122957	0.017717756	2.115636163	0.049431209	0.054923496	6.960485029	0.305283418	5.000502373	7.635013463	7.401139648	3.557191046	4.358404802	0.497627431	0.146903088	0.129043093	12.17645009	10.42094589	0.379661928	0.220139547	0.01469038	0.352302257	1.415484968	4.774704182	0.899093084	6.431111221	1.286081029	3.748391476	7.573803183	0.026526543	7.43831921	7.235803361	2.43205263	0.457977192	2.082090423	1.034766952	5.946679262	4.669412952
GRIK5	6.517947588	24.29468737	43.84828062	16.87778839	38.35753979	0.007634783	6.111674353	16.13568982	18.96592565	8.548293788	46.20354994	12.64437761	15.97353264	57.17328023	12.40405818	44.20916648	10.70316243	17.08290832	19.88726111	8.660117917	21.67152342	20.05871816	12.12970695	17.44671449	5.928502282	14.28014858	40.46886731	25.16388786	22.99444334	23.34189658	20.14410287	24.90975199	5.515720131	5.5714107	7.714765454	14.3275613	12.13577456	37.4647218	15.32622529	19.06701633	57.35343382	17.88436459	20.07657984	7.811662288	6.980787437	10.40043408	6.126051495	18.47419537	11.27266256
EVA1C	6.13879344	3.733523945	2.82067146	3.740504095	6.799172177	1.88194147	2.031667481	2.97019958	2.308274517	3.564704178	3.68387313	3.606344427	2.948405849	2.582549128	5.672417188	3.286545148	1.755630876	2.561840265	2.044615429	2.997851158	3.821544561	2.866539352	2.352002081	3.226888983	1.717658829	3.166284402	2.835463151	2.679560926	2.514219624	2.503828344	8.068824931	4.190725851	2.224116652	1.696560767	2.656918251	2.557759586	2.857064699	4.1000777	3.692865328	3.796159309	6.640168119	2.981260885	3.026943113	3.102376297	1.73389582	5.819611754	2.665282742	2.116278247	2.06156719
ADAM17	2.187860855	1.377679435	2.016154822	2.852136812	1.623279783	4.560730241	1.331175889	2.959846047	3.428698206	1.338476891	3.30817292	0.862696395	2.50143216	1.739199288	1.321560267	3.182092972	2.92497094	2.259940035	3.265374045	1.650467951	3.162536249	2.79909863	1.888865627	0.716399293	0.274495901	2.479139423	2.174267159	4.509241156	4.503267862	3.361572443	3.388789205	1.518273043	1.043436721	0.811790834	0.853531495	2.18073319	1.767929965	3.306564026	2.690586473	3.267222839	1.574301033	2.374381458	2.488003081	0.805949083	0.4912308	0.409745109	0.487312252	2.830076708	1.988141288
EIF4E	1.573382033	1.414189544	3.170499759	4.321981061	2.674517016	3.915978625	3.203199569	5.086302477	5.958105897	1.624607175	3.663288979	1.333791549	5.319944452	3.668675657	1.97599894	3.954262867	2.107910248	4.338205626	4.309271896	1.748631937	5.841885715	6.083278843	3.277912507	1.749626341	1.150558197	3.966249492	3.824877445	5.624798738	5.294269726	4.92553832	3.635496014	2.293959147	1.913735045	1.643468029	1.899937324	5.170891491	5.982671582	3.843018283	4.63806826	5.765166539	4.013943146	3.552444677	3.799598772	1.372743217	1.502967475	1.222927925	1.602062411	5.022331184	3.599844399
EIF4B	84.95860739	62.70920147	94.09564479	63.1654144	77.67623545	56.97274298	67.12748691	99.6202687	91.05619332	38.18243009	108.5160605	78.29544001	86.43637575	84.62670375	52.73941482	78.91006948	185.1805245	98.43019451	128.2253865	44.09396354	84.32895807	70.31061586	54.04041241	51.56522936	79.77360189	70.19117799	73.82666917	83.48763085	71.6304711	127.7192151	91.64017533	78.41938188	43.32976243	44.08660192	46.50944641	61.48025768	96.08187878	91.48543995	101.7952612	75.53715451	110.9182528	58.65874114	109.2571706	65.02246658	52.33253468	55.7835671	33.32722523	143.7553821	78.8719379
ADAM10	10.59853828	4.429550519	8.973861001	14.77393457	8.275601276	14.42843959	5.683575662	13.42960668	13.76732966	7.362242853	13.39856665	6.018411401	11.72163985	8.906649803	5.792767755	12.27963517	9.486456703	11.61331248	11.84995876	9.614717911	11.54600391	13.13031367	7.719236952	4.65926023	2.032496569	8.962704396	3.700373722	17.66538546	15.12006217	9.937662653	12.53855412	7.468956409	4.559973125	3.95177776	6.375122213	9.185876941	7.960370751	10.60856638	11.17648774	13.59545439	7.206867394	9.312587006	7.841971157	3.814408809	2.100606691	4.545716789	3.658224923	9.557304578	8.797750079
D2HGDH	1.486341791	4.603406721	2.531117558	2.332088228	2.97179729	1.950660205	2.856367071	3.139477769	0.721073974	0.867505622	1.244190365	2.257182447	0.937859368	3.511871326	1.899351722	1.004422517	0.591937051	0.935814102	2.023158393	5.046072289	1.764671859	2.938496817	0.701958839	1.725337544	0.604544262	1.593079378	3.083858584	2.94379955	2.284872905	1.207876893	2.610253771	1.101393532	2.994726639	1.650950872	0.771315022	0.697863255	1.170723928	2.728196291	1.787336843	0.913554427	2.212535104	5.124368512	0.858832151	1.067901618	0.652166516	1.471966807	1.185841802	0.692890528	1.571376387
UTP15	1.845668967	1.622775052	1.889072446	1.881202126	1.729641874	2.275186978	2.628133294	2.424823243	2.470955941	0.932131524	2.02664995	1.462899897	2.348777591	2.00048628	1.096682517	1.934501512	4.044347471	2.802171971	2.786513878	1.927468896	2.498832771	2.53980171	1.251903019	0.87337814	0.937251912	1.299667954	2.678308357	1.852983964	2.521983445	3.229556547	2.146902657	1.553269204	1.455087692	1.223085288	1.542932341	1.866296915	3.35450254	2.36338313	2.290358221	2.158100197	1.629426954	1.956902917	3.453335201	1.233087333	0.853478131	0.978229125	1.376117155	2.674714872	2.064499204
RP11-299H21.1	0.792245387	0.572786581	0.773014221	1.195653864	1.012011734	1.422388371	1.410872445	2.051943013	2.022137668	0.323227721	1.368679431	0.993048566	0.969027137	1.035511951	0.677326324	1.212168089	0.219486949	2.655401972	0.914987175	0.652976701	3.614591562	0.578314578	1.512052986	1.585858048	0.331438985	0.597541789	0.27216758	0.947920149	2.389293547	3.398764748	0.874947235	0.719150258	0.313473508	0.351993928	0.717280153	0.330642624	0.83202095	1.447217127	2.526368491	1.23167178	1.298575693	1.269720429	1.673729257	3.313310062	1.37263681	1.070298574	0.353961326	1.53200405	0.913713021
TMEM56	3.345118652	3.780206555	7.176717418	2.624070233	6.7262882	1.960067986	1.254531339	6.878036353	3.048493804	1.525707816	10.46870851	4.619841993	3.364919648	6.354797354	0.756835176	7.429208595	4.515287173	3.268341943	9.746049097	1.867000367	4.773457133	3.601829595	1.538008579	1.815650358	0.886941828	2.393302765	1.423117632	3.021899552	4.711009158	26.42418458	5.541605067	4.727716298	1.986786969	1.499679642	1.363522906	2.599131551	2.57698604	4.138125661	3.923252395	3.089995266	2.761409406	3.837357261	4.789994151	1.88129552	2.57006286	2.597157358	0.107125208	6.584218645	1.986665409
LIFR	1.943530671	2.184023512	5.579478152	0.538622372	12.36623014	13.91970428	1.569142042	4.749007328	1.511746788	1.251705222	7.494407354	4.122637595	3.338475794	4.9151144	19.72081153	6.425635196	3.721787504	2.651484501	8.680338162	2.183649656	1.505915968	3.129408311	0.511985382	1.153264116	1.483330381	3.245640995	4.26605319	5.155559086	3.54867018	11.04285311	7.289042723	3.831778292	1.249894537	1.372553956	0.909125432	2.460015683	2.083699129	3.069692292	3.26953617	1.503432822	1.872187601	3.537293094	7.732476564	0.638292109	1.945745825	2.688009419	0.358803105	6.231823273	2.355029078
PRADC1	15.12544766	16.3182836	18.12061186	21.99019013	16.5960209	11.1006158	40.29073857	13.99555584	10.04180127	15.0417924	14.1782509	19.33047676	14.04815501	23.94643795	11.48827549	15.33490751	11.63569422	9.423258522	15.36561588	11.9286536	9.955099136	13.90859576	9.448801409	18.90229291	15.32670395	12.39707541	8.495114451	9.275779719	11.0020713	6.218187219	12.84772858	18.2599472	12.68776781	9.29143886	18.41037711	10.70614708	18.46478082	13.98276328	11.10216637	11.36657507	21.07978451	11.27602236	13.82064251	13.09658667	12.32860701	15.19555024	12.30952112	12.22818909	8.361220956
HSPB11	3.820079875	6.680551904	5.803060322	7.3522313	5.218329971	11.09622697	3.211224363	8.315734988	4.821824369	3.613549189	4.491231737	6.335757495	5.154797723	6.73466765	4.697338129	4.791984643	1.574425464	6.27488302	3.030412318	6.173875683	6.148232211	5.636516193	3.919414053	7.067782097	2.197848793	3.693730361	6.466613872	4.87924827	4.946159234	3.929447542	10.62354624	4.682758308	5.630205265	6.066908806	5.863017567	4.389352362	6.696239295	5.313039285	7.332559012	6.388622431	5.474911216	8.212704448	5.76835644	7.072427352	4.69208084	3.331242927	3.314452266	5.4423612	6.00078297
MAGEE1	6.283618394	10.09290945	12.65269166	20.52566333	8.197647537	2.545843963	3.897127096	16.19793726	13.95277762	8.305780532	11.39052189	7.823207983	16.28801566	7.820049352	4.109377179	8.672847666	21.41329864	15.48637249	10.8056335	13.13330587	15.38945603	17.41979191	10.19352509	9.499015811	5.238251234	7.115373323	9.492580618	16.53569965	16.24199997	17.9697422	7.940061138	8.586205971	14.04755247	9.089748231	11.54644208	14.41914697	36.15919245	14.50291413	15.72983663	19.34568049	11.20239426	20.76356957	36.75112394	8.985057657	5.918517029	7.237115503	9.928542501	46.10987248	15.66746525
ZSWIM3	1.276688044	1.505457569	2.195387486	2.503036746	0.992215511	2.274883611	1.827366246	3.685764455	2.752360355	1.047767091	1.932967663	1.524469386	2.497331452	1.975844437	1.279584479	1.469229418	2.923269312	3.498487889	1.845920555	1.932614785	4.283787001	3.202042643	1.526533587	2.405588797	0.77853951	1.808436078	1.574728584	2.5262174	3.513345908	3.34255639	2.122607256	1.216267786	1.311458837	1.190624269	1.568160068	2.292726547	1.993478246	2.482918002	2.076693872	2.894503031	2.476355751	2.634339107	2.467795008	1.451203809	0.814025939	0.843713878	1.881438459	3.458538758	1.970287319
RP11-7I15.4	0.133614848	2.352398554	0.651857234	14.07622649	0.524405599	0	0	3.162337171	3.961673798	4.654842213	0.252249825	0.955929895	1.649861573	1.30534127	2.705143217	1.083511981	0	5.901128662	0	3.057327391	2.282082931	6.153974965	2.068726438	2.338209552	0	0.702789981	0.128042358	3.851411699	0.711900219	0.133833896	0.128210295	2.361385744	5.456571342	1.32477593	2.658427067	1.182196589	3.580838393	1.492631049	0.378473774	2.048270894	0.829106089	3.959148411	4.986947823	5.77141011	1.274752212	1.135067912	0	0	0.136122349
ZSWIM1	2.753459891	4.055892318	4.486397409	3.859321999	3.383637642	3.42854403	2.123928957	4.492140495	4.594724304	1.862609307	4.731392298	2.581942825	4.318696878	4.404150049	1.649444666	3.456447132	5.495338098	4.237228703	3.868767627	2.544058944	5.59913001	4.998832305	2.952448918	2.763007508	0.905568816	2.727809897	4.239732624	3.634477122	4.486591089	4.538607544	4.091385442	3.385875238	2.463720279	2.170104017	1.908501356	3.828743675	3.141253848	5.188766097	3.950169099	4.482210708	4.81055198	3.511712691	4.438707279	2.4005582	1.849058238	2.335840111	3.149999528	4.476624433	3.935356591
IPMK	1.454382258	1.499961212	3.450538724	3.732145383	2.546141809	1.273321901	1.867403206	5.107548361	3.712817637	1.623909375	3.714114409	2.639845906	3.763099398	2.33145719	1.198519192	3.523489801	11.70215622	3.506316222	2.232209797	2.115222082	3.976386592	3.390957606	1.955907257	1.577495587	0.973823064	2.012433898	1.856374092	3.444228372	3.804810482	2.194216864	4.54568524	2.091587038	1.731802117	1.660398073	1.73040881	2.703096452	2.705873158	3.483130284	3.367509439	3.596371937	1.952593025	2.729938161	4.12358768	1.687486281	1.331417681	1.464740219	3.361562131	4.815440836	2.256328367
RP11-139H15.1	7.085668846	7.76753717	4.854278597	7.242641656	6.064841533	2.416914058	6.934585926	4.210352456	4.400150805	4.844612275	3.84231454	8.089386378	4.925363227	6.092156527	3.88797109	3.837407617	3.043760967	4.73479108	4.614069746	4.860816572	4.709349293	3.957845651	2.645385688	7.337561109	3.249887126	4.282009182	3.972963986	3.911026218	4.618652034	3.322133439	4.050505285	7.25301849	5.07511895	3.970449246	3.043639424	4.668593047	3.84604932	4.877017421	4.341528421	3.611068214	7.550727293	3.722620875	2.488786196	7.111720969	7.910733178	5.808925527	7.012285905	3.448903502	3.647718546
HCP5	1.86353965	2.516263006	4.28106927	8.824389811	1.122550512	3.110772473	3.297419629	7.101533004	2.721165221	2.592894734	4.57582629	2.037236919	4.587593101	2.576874815	5.776456538	6.758886507	0.422134674	30.82624077	2.15556416	6.060005873	1.802409937	13.25477565	3.433110197	5.418007075	2.063085042	3.622974179	2.000570028	6.606844346	49.19435449	4.394767345	9.0879363	4.029957868	3.449775372	2.616569668	1.532235913	3.417651978	5.482955801	3.008490317	5.846563482	14.46452614	1.62058044	5.160729346	3.882893596	0.375390433	1.195587987	4.193901794	8.657952677	1.403081648	1.213605786
CDADC1	1.710125192	2.997952611	4.474493436	4.715558753	5.258844659	0.671939702	2.659546607	4.621779449	4.266737508	2.742995025	3.995073341	3.163684496	3.922467101	4.81947656	1.409232179	5.294030963	5.830440772	3.122388624	2.105273537	3.537442726	3.529716266	4.884260926	2.317393693	2.194334822	1.306306499	2.271350461	4.074120083	4.920209928	4.793320591	2.334942006	3.996957599	3.808383003	2.878729866	1.823447717	2.862437065	4.237056354	3.939050215	4.802696445	3.490966282	4.549293459	4.776516931	3.49142248	6.006973825	2.182803037	0.945657851	2.863788313	3.134877184	6.154681364	3.202178117
APOA1BP	42.21931957	46.57929535	56.47660052	82.21677626	60.70049064	50.65819276	153.5892373	64.24063017	60.26597633	61.75884585	47.40750321	36.45765856	62.23917141	69.58488664	63.02058057	54.43001916	35.19560657	57.12734866	68.89783778	47.71489749	68.0209468	75.66428423	60.08046763	99.93366097	26.91135193	70.67842136	43.55944036	63.85592778	61.6684946	77.38514012	37.75570989	46.81032906	65.47076902	42.07354369	45.98340217	81.02006657	76.33887468	51.31694633	71.46432003	74.57201462	70.52303725	65.39633819	71.55486563	59.63439493	36.51170939	35.31956202	63.41021868	88.16603486	62.53755067
STX1B	3.462966768	0.730032666	0.200330385	6.969571463	0.684936935	0.070785503	0.073589716	4.334483641	2.067232961	1.858054684	0.406990726	0.237820894	3.11970173	0.139798434	1.306409243	0.22199173	0.012561245	2.545686186	0.424902487	3.865112881	4.128035544	6.417658227	1.405749599	3.652803883	0.910476619	0.273578674	0.321360747	5.970732649	3.761851186	5.902178731	0.66983241	0.188146243	2.651357658	1.094171096	3.47623113	1.665196471	0.395041286	2.63763473	3.108155218	3.108056027	0.606673676	5.198163711	2.456091664	1.758125466	0.971238378	0.13288834	0.061736281	1.352725258	1.743060774
ZSWIM8	5.065833228	16.00911551	11.7165864	9.469691307	13.38116642	6.082356334	5.418234043	10.03246594	8.071788881	3.876211565	13.16770107	7.918603498	8.068180778	11.27261067	3.308306421	12.45571545	3.905467767	6.205683354	10.78542016	10.01467991	9.16619746	10.84251577	4.330159251	5.36749107	0.751346943	3.629451836	22.40771862	11.82396474	10.97327004	5.591812163	7.809650517	6.839010927	5.164775488	3.364250059	3.700095003	7.281425267	4.496951837	12.82143595	8.37044896	7.619431158	8.291999623	9.924285273	8.720237534	3.694205359	2.498708379	4.627804247	4.436406882	8.21887285	7.376105167
RP11-927P21.4	16.19244935	33.13970292	10.53292648	4.136792257	38.20649853	8.772683352	16.12159891	9.12466038	1.071663713	3.24200397	12.0094565	18.12568261	3.173692053	16.43543327	5.9470212	6.600143006	7.429976168	0.378382555	9.439617689	20.45021972	4.158795868	4.616763302	1.591770065	4.216693006	0.949818202	7.300230933	19.21168873	7.038187421	2.396483551	2.316999316	7.768742558	7.192114105	3.404212301	6.211612141	0.902431737	2.131956088	2.384356333	7.537009386	3.276163609	0.738764372	15.72093719	5.711896405	3.32063593	2.629408882	2.298869549	7.953920829	24.34467339	1.058382262	1.963848472
PALB2	0.944803555	0.970386299	1.531369419	2.521110678	1.409699607	2.713575702	1.595251161	2.306344538	2.734777272	1.003672838	2.122730171	0.814009742	2.611265613	1.678217237	0.903344992	1.920681189	1.261170156	2.620897903	2.287357632	1.729817543	3.284922306	2.229712364	1.700574601	1.392042451	0.605959967	1.059611578	1.070018106	2.715868191	2.496156465	2.776488632	1.820667334	1.609960253	1.602996172	1.267725321	1.032656064	1.822147786	1.20726903	1.977158822	2.477166745	2.663292318	1.488167967	2.329104087	1.367485514	0.931942389	0.437658203	0.50222821	0.898067517	2.186430192	2.115984581
ARV1	21.79327427	35.20519492	30.44242177	30.16146837	27.45106278	11.96395413	36.98660362	20.64937738	17.58671885	22.48821216	18.79578569	42.75822392	19.3775702	29.03289923	8.081005153	14.92020779	14.70076527	17.60478635	11.189907	22.08543815	18.75330195	20.72690978	12.43935861	14.03668557	22.60060623	12.34462805	6.068962875	18.36233699	17.64876002	20.0938763	12.52918492	23.86639618	25.10242508	15.07465998	29.62628439	20.20926991	19.6412403	19.1088575	16.6198939	19.66667349	20.02879252	15.95076536	17.34462679	27.39772597	23.36863951	18.73959665	31.61009428	14.7268006	16.16780012
RNU6-137P	1.713486704	4.613827448	7.356329602	7.354297346	5.716263807	2.481162968	0.409437433	3.56875606	6.35059978	2.881781306	2.911383394	3.852802101	1.763162252	4.56539813	0.330390067	3.705343442	0	4.37242064	2.697033625	3.564308448	6.469238017	4.103789602	3.18354013	1.124451468	0	3.605052312	2.298834549	2.304903483	6.08630743	3.089332421	2.63068531	4.374151268	6.808424603	1.698902466	1.604323089	9.854374808	5.651807605	5.104429637	3.235717144	6.238454697	6.379510744	2.36937925	5.903352764	5.84313085	1.634751679	0.415891285	0.386423387	1.881568466	1.396514469
RP4-717I23.3	1.105854102	3.908308879	2.686207504	2.074446598	3.38414733	1.223769831	0.692946762	3.609293159	1.003145306	0.538817924	2.591411044	2.663575301	1.408466761	3.660712884	0.566619655	1.693185564	0.716783564	1.176417138	1.582379946	4.029619755	2.085480586	2.877889805	0.98180218	1.48861774	0.495350236	0.707753271	3.868398797	3.462515148	2.279885491	0.90627303	1.283737054	0.69853687	1.655872595	0.642146795	0.624499355	1.137518401	0.645659383	2.980428045	1.7377951	1.385530506	2.083976049	3.704497794	1.783587149	0.624113767	0.617899245	0.910337882	0.627837079	1.641753012	1.709606827
STX12	14.48310602	21.25804525	32.9109938	30.4330858	74.28257801	18.25454689	14.27984905	40.82381595	37.90446131	25.14413598	35.87224032	18.42197845	36.61876197	33.15290985	13.50836641	35.77592911	14.15675126	46.54400582	33.14700609	26.35364034	40.18222945	42.98415505	19.07144165	25.87115485	7.468149355	16.12656318	9.904405949	31.40976785	52.00801922	54.03680984	28.75490894	21.87338094	52.76794606	26.41780083	19.70989754	57.26014979	51.67965262	35.91515713	37.26274074	73.12499513	32.6638912	45.3577446	38.68952412	17.29420881	20.54278436	11.18818927	9.234373547	63.80894745	44.66667651
CMTM6	11.0203637	7.487125104	12.88050988	18.98818581	9.455253973	21.98999053	5.110313571	14.23620704	14.69488207	12.40254641	13.31596701	12.05200118	15.85335772	11.08358246	8.352512439	11.89437915	11.67591736	12.88198394	17.39595856	13.58168709	11.43692424	15.66749314	9.747562709	5.035952599	11.13695741	12.51058535	7.514690774	18.77588658	19.46790872	9.551518595	25.03621958	11.84952844	9.858561798	8.388258743	13.0058143	12.40157842	15.85464588	12.56241427	12.63843401	18.87540459	8.95869917	9.965337141	11.43749516	8.818321201	10.28193238	10.45297933	6.89415049	9.884949766	10.12496724
STX18	5.997332007	9.906057132	11.11426365	10.79295673	10.55671154	6.999958754	10.32501073	12.04537313	6.26436883	4.5779278	10.01183907	9.641333118	7.306872401	12.28650357	4.282925995	9.437784937	4.949601529	8.638363035	7.198833938	8.114751146	8.504784349	8.446526847	5.051153319	9.892304854	3.933230663	5.812436932	9.871364558	7.583134929	8.900710956	8.371094303	7.173452564	10.95216397	5.385959298	5.90155129	5.743609047	5.481350267	16.9212385	8.898049019	9.116566301	9.144495228	11.18038144	8.336883455	6.22442784	9.515580232	5.446923919	6.697004079	9.603766235	7.622257852	6.336173674
TMEM167A	17.36696279	12.5580799	25.95154152	16.46993174	20.42908663	16.82389686	31.71388231	26.11482263	19.270732	9.203984724	26.09567609	12.1467315	23.34875156	23.30027398	7.335628839	24.32480964	47.73039528	18.52501782	27.20772797	7.717729979	19.57040533	21.35329004	12.5395676	10.25202818	10.29240653	12.32769233	24.98928705	14.94765734	20.41740369	30.42501465	18.0972175	19.53189758	9.138936692	10.35541283	10.18490195	18.24829309	26.50580309	19.29137436	20.91903001	22.71564974	18.20934747	18.06951678	26.28363175	11.6491171	14.56887499	8.364600763	21.18148146	18.52815892	11.00907525
ZNF431	2.471070113	1.392944119	1.510744216	2.242606547	2.209749685	1.997751452	0.95296065	2.368980071	1.891091344	0.685761487	2.384221854	1.318727954	1.22307507	1.590413783	0.738822832	1.754421013	2.346662359	1.987767559	2.297578614	1.862507427	3.507693452	1.779204788	0.855580614	0.96646283	0.91510057	0.954238229	2.892572354	3.095559608	2.708168909	2.161814701	1.493204328	1.174705839	0.923517557	0.746253587	0.896902365	1.003231059	1.144571644	1.958243844	1.85323939	1.438506751	0.908085258	1.467497576	1.429377196	1.119984852	0.764703194	0.825631632	1.014024608	1.753162251	1.131256386
MPDZ	1.234476503	3.400182631	5.061506912	5.771085911	3.8753704	4.404346465	5.217031209	6.719920203	5.588279934	2.405897181	7.062939151	2.369043125	9.124962904	5.102813487	4.95998344	7.336402521	5.794008611	6.42844203	4.444255888	4.968468282	5.040875254	8.67069033	3.61928948	2.050405782	1.059603806	3.070418545	10.34174031	10.09775029	7.944647728	3.157022043	8.449323431	2.659430484	2.5040121	1.892106845	2.217133806	6.928166997	5.905369363	7.738827901	4.708825237	6.832308912	4.042542297	5.788406328	7.509454328	1.507717468	1.213773756	1.573842121	1.532667656	7.730237021	4.431855329
VPS37D	1.86649917	4.832535703	7.329184475	7.193938632	2.568410263	6.333047492	0.734267868	5.25795928	4.049386133	2.734426121	5.758308115	3.1173964	3.419623909	6.246677589	2.852814598	6.111765751	0.626671685	7.081757642	8.120957337	3.432784151	8.164130634	6.143453409	4.745941743	8.140862661	1.401945685	3.615694533	3.053802352	8.551349875	4.810653327	9.666988537	3.713052145	7.241002043	3.065047238	2.680002968	3.010325795	4.128599835	3.824355054	4.958454251	6.920375117	6.477137077	6.598102309	7.441624443	3.681426632	4.812497438	1.764446001	3.729209679	0.667328949	3.874225845	5.565445116
SH3PXD2A	2.654719445	0.542467477	1.091866109	1.251234805	0.554830063	7.31386145	8.395113546	1.112920944	0.755576346	2.14157281	0.758514168	0.483642195	2.477501001	0.69251906	4.671156568	1.485593631	0.322285416	1.244317545	3.586213254	1.547705502	1.211923145	1.469432247	1.078246303	0.703098634	0.557242972	2.442019997	4.009941512	2.77948293	1.109982732	4.924648273	7.048019715	1.420135412	1.100428872	1.61556936	1.490797492	1.487774824	2.135107119	2.349449601	1.896781761	1.337332224	0.962950549	1.5403197	2.452293373	0.338296415	0.677904021	1.972039024	4.738502802	2.380253708	1.103646205
SH3PXD2B	2.974081924	0.663103387	0.647379138	0.991166882	0.623688983	8.657209897	1.197361969	2.411463461	0.541675829	1.660976192	0.591254995	0.379365792	1.184017494	0.861227417	1.417980986	2.073543077	0.161801806	1.206725863	1.034589807	1.056826168	2.135442883	1.252257145	0.694416425	1.456416268	0.874447145	2.82601393	1.920779826	1.266068512	2.294897266	2.123843425	6.833944634	1.275535765	0.440409564	0.69578969	0.716786698	0.733796996	1.984721832	1.006392342	1.765467632	2.013751098	0.629279629	1.159421168	0.994622805	0.754179206	0.619717824	0.861500263	0.449931104	1.176068744	0.883916454
MIOS	2.243611009	2.460581106	4.243829434	3.220977902	28.93199347	4.105179633	2.54224422	4.968251185	3.892083404	3.681969528	4.667579811	4.569274927	5.201564991	4.288781514	1.737869466	10.94218713	8.853114291	3.749334919	2.733186891	2.264721453	4.068360331	4.35176039	2.452378545	2.496101383	1.650086313	1.820889693	6.022224555	4.814608807	4.405638086	5.863933926	3.586336409	3.983553723	1.89224312	1.544042724	2.225836993	7.060032601	6.591250156	8.257064966	4.637572079	3.723530883	9.704870423	4.029124423	6.014139545	1.541458648	1.774998472	3.632637553	1.783970704	7.319452666	2.465428359
VPS37B	4.456794478	4.119245774	4.075302676	4.924228633	22.01747245	6.566837552	2.208731094	3.659439981	3.397026179	2.691933525	3.084714998	3.1936446	3.170489538	4.0798351	4.146712057	4.94668958	7.728803234	3.647134379	2.264310773	3.282328849	3.59785502	5.447085476	2.801258318	4.316259723	2.246593204	3.01864017	3.92495263	5.017825054	5.532950922	1.770676908	4.58710819	3.734139226	3.180928952	2.846647371	2.877582533	3.228697979	4.266658491	3.639030816	3.44403072	4.33567466	4.066627722	3.688813016	2.972525761	3.771207358	2.716888008	5.333144755	2.71627176	3.389101627	3.424349303
DNAJB11	10.31904814	7.27894153	6.080597668	7.35208353	9.577803763	9.151899887	7.840862409	6.334810576	3.951671227	7.184550708	5.338821601	8.717863587	5.794615225	8.647650154	5.210535793	4.753759326	6.669405287	4.763109677	14.37108116	5.908018287	4.869371586	5.763075291	3.769648842	5.643108098	6.151802658	6.355874348	11.26276688	5.528497446	6.763661049	14.11681703	7.673195109	8.856152216	5.965262086	5.338885382	7.88880724	4.181457716	7.364660887	6.075243138	5.982433857	5.559813459	6.442279818	5.949450772	4.450971604	8.135495562	11.01995851	4.699846947	10.58544171	4.732580817	4.057753134
DNAJB12	13.6736785	21.07519629	25.75017243	24.36898779	20.95719348	10.57821365	17.385544	22.36050603	19.02549308	17.03226545	24.58982554	20.32333113	18.95113831	25.65545239	12.65834358	27.10233416	12.46427684	18.93078268	18.69446781	15.72081493	22.115459	20.33269407	13.97849697	18.20142366	6.674452706	15.97633592	22.52128844	22.75700928	24.09246857	20.21273257	15.28326179	30.05421995	16.81315688	10.86467525	15.19037512	18.44872293	17.396642	22.85404682	18.75650546	21.18602023	27.12296351	18.44955684	18.03297138	19.71335192	13.87672376	23.13795594	18.3734778	17.62059391	17.78164148
DNAJB14	2.985696208	3.63138023	8.154256496	9.093362863	4.862189829	3.175918955	3.864703657	10.97939866	9.788703202	4.253071775	9.312508803	4.179595823	11.0834121	6.73352588	2.586531318	7.448369303	3.864568034	8.443734896	6.34765981	6.198920537	9.36953368	10.60486395	4.755592596	2.674333879	1.676816229	5.242679991	5.847104483	10.53408317	10.05231996	8.841377418	5.62123421	5.171056002	4.43239999	2.953268746	4.915278904	8.879683508	12.42096867	8.351585347	7.933469749	10.49341411	5.034981433	7.119473996	9.479309378	3.171857664	2.804627881	2.785371302	3.775118339	8.874937483	5.81820518
FBXL20	0.976072647	0.893314832	2.048722721	1.915303332	1.080209601	3.392564006	2.739125124	2.987046136	3.57549868	1.00894538	4.060402231	0.893197911	3.083181976	1.955519199	1.444354735	3.793971712	4.020461104	3.074401775	2.749138231	1.345714983	4.672747029	3.387347103	1.944683207	1.353065796	0.335538353	1.540189783	3.926357444	4.591026046	5.452480382	6.343505027	2.744431593	1.158928763	1.089849016	0.661118439	0.996244788	2.410071427	1.848406259	3.359907457	2.968405829	2.468438086	1.408539631	2.45501196	3.888500993	0.786968129	0.86625296	1.267186694	1.471750527	3.790832512	2.231596718
SLC24A1	0.863760272	0.890321951	2.122884596	1.295635188	1.507132108	1.222086308	1.888712701	1.890022124	1.800734799	0.768438759	2.269109911	1.195122833	1.941108878	1.79117998	1.31981448	2.276069617	0.807636587	1.439553183	1.788521638	1.017028566	1.783649131	1.287308048	1.160709479	0.712994326	0.200754177	1.251529389	1.257222593	1.714649845	1.610017256	1.709947536	2.126789181	1.812154732	0.643067846	0.696841764	0.486383288	1.34282254	1.705061508	1.953354637	1.788834379	1.526324277	1.571100495	1.295803183	1.298425674	0.954043557	0.699682357	0.632901929	0.854521466	1.211710208	1.456931706
SLC24A2	0.389085343	3.640821866	3.322695039	5.122052677	4.898769856	0.021368016	1.324643795	3.88884214	4.377181472	3.106408811	6.919715596	2.238189352	4.807926448	6.675700219	1.141934297	8.68682247	5.052656335	4.76489559	4.29357516	2.11650088	2.968302345	4.84958876	1.766362762	2.933679131	1.3233303	0.680965505	0.752315856	8.049196055	7.179226828	11.81930473	3.132152815	5.087947696	3.553378177	1.357035685	1.21298109	5.502743484	4.266065774	7.930172363	3.800500148	5.842485974	5.768801231	3.788588391	10.36999785	0.782780577	1.227774705	1.629671684	0.427082504	5.756559734	3.430678302
SLC24A3	0.960843448	1.531649435	3.455954933	3.115013471	0.508355771	0.243578519	2.250915893	1.346613152	5.734450979	7.661139584	1.093713894	0.452505228	5.176130994	4.367165267	0.844601127	3.666677348	0.121027863	0.147924562	12.96553095	2.723715878	0.474202227	2.950274178	3.198935208	2.462402757	1.659341343	6.669117391	0.71314607	2.271800299	0.34296474	3.085400973	3.20884687	3.061400621	3.462263262	0.805562559	1.080437489	5.896765895	6.389031173	2.209884147	0.951691202	4.413407315	2.530185914	2.940121988	3.137236083	0.331938612	0.707740546	0.080023877	4.599313636	3.456645759	0.441453543
DBNDD1	11.87472557	12.70057127	13.12450318	5.484116729	7.825994201	4.858466109	0.778419378	7.292266912	3.855798572	5.314708868	8.02490346	7.765272812	5.558016065	6.43044493	2.441621992	8.218666373	0.858301782	5.280596071	12.94759924	4.328175573	6.839223642	5.294969522	3.969934199	10.97633205	2.873725939	5.571556146	1.027174551	4.170029811	4.031271429	7.210196622	2.692306985	10.72013852	6.808424603	6.225450093	6.038759564	4.997566572	5.751701138	7.444684537	5.973122824	8.759454905	9.25021295	5.719032221	4.032784427	11.20447715	7.343850389	8.939891374	7.57179182	3.894558239	7.81524707
DYNC2H1	1.241138255	3.163775912	4.439529278	4.023791618	4.194896018	1.637466315	1.006108505	7.003323766	3.680449111	1.210839263	6.447275239	3.183188804	5.449756278	4.464399404	1.231537994	4.062284955	6.467827396	4.785993633	4.527028718	2.983299221	5.24537009	3.873773004	2.591585314	1.955430865	0.772408865	3.194575059	1.609009452	5.880422239	6.166412849	5.896636736	7.958633413	2.096291007	1.979038011	1.743741883	1.955984779	3.467488368	2.430427626	6.860104715	4.592072505	4.818622166	4.329655549	3.327007707	4.877581162	2.721449238	1.696438263	1.575402244	0.674915336	4.516870814	2.835069068
SEC14L2	6.451002549	1.133766011	1.339749624	2.262465381	2.2211434	41.09556479	1.056709844	3.741598706	1.283704127	0.891613009	1.3253022	1.289574257	0.87828109	0.80199641	0.447219174	1.443374927	0.397324929	1.123007049	1.611729987	1.177222463	2.880021738	2.21627428	0.893774635	3.639434499	0.594271281	0.540034909	0.989824769	1.390601624	3.350316958	0.941668171	2.01785521	1.020215454	0.730449297	0.735888234	1.071336073	1.190247142	2.180347235	1.007621576	1.611802417	2.038515593	0.877243647	2.254213662	2.959568565	1.595924643	1.01789518	1.253511902	1.025210176	1.199877217	0.718327462
ZFP90	3.466348184	5.573323446	7.974179303	7.668331037	7.061123256	4.529303502	3.284137628	12.06749668	9.552243569	2.738059029	11.16576747	5.699740513	7.464849447	7.539447507	3.346947925	8.257396155	4.163994383	8.533591921	7.349464688	5.289911349	13.34608875	7.810047789	6.028531302	7.02850292	3.788982546	3.807428592	6.031789809	11.80140624	12.36869547	14.15235733	8.01412123	6.573673772	3.779330777	3.583315878	4.915197693	5.899333717	5.547069902	9.155229322	9.763886031	8.846216287	7.548622182	9.176815003	6.018642761	5.84729559	4.322595709	2.823673575	5.532767641	8.473093064	6.928423815
PCDHGB7	2.367564396	1.292687144	5.020917582	1.02904303	1.145710992	3.448270503	1.789551598	0.82336361	8.110694209	1.692952465	8.080419184	0.658442324	2.916813584	7.087691196	0.504642791	6.174766192	4.264176302	0.885197832	14.11893582	2.512697861	1.056891552	7.677605974	2.169462073	0.308269985	0.357111804	2.109379173	8.27271754	7.203575637	1.036897023	9.55837838	6.034950081	5.408169353	1.662108878	0.528966368	0.461818853	1.024229557	0.547841664	3.815827704	2.531969786	9.328105752	1.470547422	1.606688353	37.8939759	0.192228326	0.144054489	0.322505775	0.272413354	4.856215219	2.666321685
SPR	10.65325625	6.397009408	6.173352274	12.51405068	3.189838786	27.23627195	19.00232322	11.64799889	6.580594474	7.270100021	10.19771048	9.405759626	9.778402542	6.263232678	6.726563168	11.62676685	9.822485869	11.02013626	23.85781367	5.462061865	6.024634015	17.64544211	11.82211929	16.95794377	12.59921009	15.28444747	18.21316021	6.559630723	8.39416941	7.740030148	13.41382885	13.35707564	9.218974935	9.484008226	9.951139157	11.33970157	33.76764105	6.332251901	12.37268275	11.64452383	7.891873522	8.719132675	21.80251771	9.977540732	8.559250516	22.76161764	8.177554381	17.39179501	6.190899615
C1orf228	1.133953677	4.588492762	3.26225103	1.003492247	3.016698695	1.209121923	0.279338236	1.339128932	0.162475863	0.308957332	1.092458456	2.556881702	0.589428594	2.959000936	0.349382799	0.947987425	0.075097674	0.550722304	0.654239363	3.380126242	0.914252029	1.249144179	0.32579501	0.588152758	0.331206347	0.983817182	0.739377884	1.044601145	0.757808714	0.503504589	2.019129913	0.516506515	0.722561802	0.637490881	0.465182753	0.633526307	2.687107833	1.730362953	0.640193689	0.481620235	2.435279347	0.889078506	0.794323524	0.970040927	0.474005699	0.922159451	0.224091389	1.123235755	0.262011874
PKD1P6	1.655202518	2.899462636	4.010542151	0.930332786	4.570327747	1.355579454	1.198293693	1.596110169	1.140257317	0.273497164	2.962205548	0.830129929	1.240984823	2.388124468	0.361863634	4.208013475	0.988193007	1.431248529	2.04463397	2.073520885	2.372898989	1.490684057	0.533500989	0.363413741	0.04547758	0.634345364	4.045031565	2.364845754	2.857680706	2.767302259	2.65692656	1.359318062	0.577272909	0.404177794	0.172834807	0.871071535	0.513736626	2.875537793	1.638354137	1.367727356	0.943631229	1.567993906	1.578153158	0.265782311	0.095394487	0.209086492	0.679950977	1.846846255	0.87761009
AC012309.5	0.52462309	2.068116387	1.205414278	2.096511252	2.308091995	1.015220121	0.849203564	3.540718695	0.831066144	2.236302954	3.194933765	2.784741362	1.010008994	2.194397126	1.027880207	0.838657981	1.599660425	0.880297413	0.517948844	1.566535565	0.775852178	1.075637161	0.733655339	1.721382495	0.14592543	0.961347283	1.037921771	2.487832331	1.42765236	0.118657487	1.656357418	0.232623429	0.877903858	0.545326717	1.564710173	0.767387212	0.401208565	2.694004531	0.894815605	0.956644125	2.67031843	1.28707021	0.421089635	2.904733361	0.222003314	0.698286602	0.286239546	3.143690524	0.568950339
SP3	5.871189195	4.973909704	9.645623573	10.13876684	7.043172841	10.58229516	4.998625158	10.09522964	11.65534406	3.472537244	11.15921505	4.654225775	7.859513167	8.460317387	4.030240264	9.608138319	4.204449465	10.62186008	9.639173989	5.225388069	10.66118821	8.411777772	5.746075795	3.467899091	1.7335247	5.896200469	4.532871711	9.986684629	13.37793572	10.55983694	10.02653855	6.76944797	4.335409388	3.256864593	3.310265297	7.28115586	6.953481624	9.972092709	9.457943173	9.385289085	7.635183182	7.007958998	7.180647701	3.490157082	1.917442763	2.211403997	2.495290033	9.941515898	8.873424754
SP1	5.590846583	4.808472402	5.124518832	3.573219275	3.221318556	14.70990536	4.557049262	5.227844514	3.915954401	3.168375453	7.161938315	4.637766168	4.659826461	5.530666645	4.820596672	7.071462072	8.026018335	5.518589965	9.553565108	3.843261995	5.643161336	4.344403309	3.105162734	2.5641333	3.006327957	5.553823261	5.625341303	6.344116378	7.660479682	8.461934902	11.80586345	4.850908322	2.339948478	3.030406502	2.829547192	2.759963938	5.248356784	6.065733363	4.872430384	4.759971359	3.713986743	3.826115538	4.820255876	2.794987148	3.636781479	5.123443105	4.182149933	5.325562708	3.428656394
ASTE1	2.105983658	1.655348206	2.392070676	1.727714601	1.5683201	2.692055098	2.012898122	3.026394507	2.091417249	0.713567925	2.263182189	0.883046666	1.722517426	2.10058937	1.249447115	2.140817045	1.100140704	2.533297155	2.200439456	1.347926393	2.349410213	2.049361654	1.371142466	1.098530352	0.585356301	1.227001172	2.34933627	1.930088839	3.241531462	2.834216847	2.621857507	1.495130873	0.619850737	0.963719403	1.09966587	1.182498434	1.113209843	2.573812201	1.866084437	1.976361763	2.728491402	1.81340627	2.180812547	0.773400687	0.59246034	0.524263307	1.205613906	1.877725169	1.650389145
ZFX	2.924209067	4.139684916	7.376828192	4.182776498	4.737798873	3.223601733	1.477726159	12.20557868	6.602880993	2.351745651	8.304063114	4.18584835	4.631476241	6.187157683	3.798407255	8.162662082	5.58889622	6.813146997	4.021824182	4.110570172	6.7925005	6.051256632	2.798499811	6.087491827	2.910940015	2.787502881	3.822681418	5.72554946	11.13598275	4.971921073	6.877275696	3.928660338	2.694138141	1.933895061	7.012544685	4.525021947	22.07000538	6.41287395	7.525110112	5.242390356	4.545397623	5.408382777	8.050560968	3.631185443	7.585124783	2.375785295	2.216685669	7.933943562	3.700910149
ZFR	11.9883522	10.42343757	20.78937028	24.00482343	16.49470636	18.27243137	14.38818116	25.252417	29.60265888	9.275960878	25.23027482	12.13020026	20.21967057	19.38277687	10.18138435	22.54629472	25.28917347	21.21081576	19.00789246	13.46628478	29.55243283	23.74765663	11.82859522	9.196264748	6.746058606	13.39665464	16.03149888	28.8019855	31.24501623	23.40469509	17.61071845	14.39225363	8.73908211	7.327642483	10.30621687	21.88908696	27.25861316	25.6281147	20.42103394	24.06857777	19.60709296	19.59133372	25.6420367	9.477021414	5.497791204	7.882829872	13.45654587	29.19589232	18.66974533
CREB1	2.620137436	2.814296914	5.36872466	6.791203529	4.025216033	6.589191114	3.658104829	7.799369902	8.614927711	2.288737893	8.168833017	2.949535942	6.921267742	4.959883988	3.99836134	6.542809111	4.214785372	8.04889494	5.741015751	3.340241485	8.394980333	7.388890035	4.493273266	2.403105626	0.816105931	4.138372551	3.081187568	9.760674839	11.01185853	8.615638234	7.183303336	3.755922644	2.652311041	2.212799844	2.27360229	5.977756488	5.366730841	7.209464827	7.347512559	8.119235623	4.837721913	5.6564411	6.609032676	1.799741031	1.397177027	1.771575742	1.726243311	8.213594384	5.651307641
LYST	1.352829898	1.905179564	3.435290283	2.766245927	2.336339758	0.827439806	1.181223653	2.695421699	2.473742502	1.183169009	3.314488884	1.517651488	2.440455288	2.84369191	1.138713888	5.236139896	1.584345885	2.551767511	2.400601912	1.942780685	2.995282832	2.532296699	1.487902524	1.225798848	0.502024629	1.311977337	1.545927393	4.162362407	4.838763338	2.774351547	3.244368833	2.734324827	1.397365286	0.935366366	1.059952448	2.143085386	1.907874032	3.651699491	2.463803301	2.755000578	1.864903004	2.191579175	3.300773507	1.065918609	0.875295518	0.867825351	1.342474561	3.106084323	1.722291906
CREB3	32.09073364	17.46312894	24.57498347	14.43737138	29.29251689	57.41114211	96.01361583	27.48963369	15.11929972	14.27542863	17.78957756	12.72181155	21.29358914	22.55877651	18.63795819	16.63023559	44.17492024	17.02661849	44.26933385	12.68316925	21.38184907	17.68250764	13.95203609	27.1215567	11.71525635	11.47781973	30.37961369	18.07033257	16.18260554	37.36420127	22.63730284	15.37203247	15.47727001	14.02866703	11.54050381	14.69133965	19.80657116	17.12786939	25.70890343	18.37322133	24.10239597	17.19271813	24.77360755	18.15024439	18.99593478	14.27973546	25.76832781	30.55793747	16.38611223
C1orf226	1.080562063	13.64239432	5.971866493	1.335654951	17.1580089	2.533852825	0.670137844	2.225546762	0.366854349	2.625890063	5.17781134	13.68265015	1.324081017	15.97024494	0.819090506	2.972863024	0.756978055	0.469541803	1.32717857	4.581252436	0.711824209	1.899544312	0.255421094	6.297128705	2.32681116	1.778824564	6.600302448	1.569233534	1.289152347	0.487463195	5.081379449	3.369081075	3.587054995	0.674714552	1.505997069	1.596472578	3.00980483	3.117604061	0.965739336	1.145932701	3.743740394	4.733477957	5.667850169	1.331405612	1.111572849	3.863979473	0.186020619	1.615288997	0.302521075
KIAA1683	1.318222219	4.547870759	2.33571849	3.297502055	6.752789172	3.488057169	0.65703234	2.6490525	2.000719931	1.36013277	3.939098869	5.364373427	1.314830139	3.127993527	1.313763451	3.55960722	3.85930619	2.131145799	1.690176431	10.43427641	3.609469505	2.078433944	1.41908049	4.343014128	5.434292537	1.663215875	4.723606093	3.706494602	2.114946948	1.855017042	1.524866264	4.529981028	1.298755529	1.162670714	3.024078034	1.207479554	1.187879917	2.38282003	2.302227065	2.545359252	1.516242756	3.834140884	1.304116605	2.169484964	3.168235556	3.503792066	0.734090446	1.56889878	1.598370543
SEC16A	8.963820677	7.690122985	10.0442894	12.24313007	10.01650659	20.10516983	19.41671259	11.41030411	10.59514294	5.870922692	12.92151916	7.273559689	10.08280549	9.147998554	7.091019328	14.67624628	12.32944177	10.45739076	14.35030484	9.42483028	11.95885773	10.84598678	7.522435428	8.930943244	3.673069893	7.077841922	14.91450119	15.93826311	14.51842319	16.87568895	11.79406524	9.933048439	5.836274734	5.31401867	6.886578731	8.276682674	8.284367469	13.23020332	10.73032466	11.48033241	9.095513228	10.11924136	11.49061128	7.731357269	5.339486397	6.988705612	13.31120324	10.79126625	9.667937425
CBX1	20.46592516	22.54867184	47.43692002	45.45903067	37.50323927	56.26173954	31.1840918	51.19032016	47.03517108	17.35550091	43.57172426	17.89056263	38.79985037	33.81855268	17.47696026	36.30804463	31.65501994	53.73988355	49.44299544	26.89753932	49.5983896	39.48252387	30.20805231	25.60995589	9.555411103	20.94924277	39.15582578	50.69827686	48.21846009	41.99570643	32.30450883	31.23020403	24.00482455	14.56202114	16.02452158	35.88150468	45.73762379	41.85483485	47.11506037	48.34922048	39.77031104	37.85875282	37.6919608	20.55146664	11.86743931	16.1069966	24.55084097	47.06663977	47.0132728
CBX3	24.51471139	6.119957287	10.80818903	9.10157502	7.879615024	36.06198189	16.77873011	12.60819265	6.051748025	8.066539381	7.746124143	6.70804611	11.37359324	9.44833785	10.11800892	6.603511227	11.59997511	11.08291555	20.33497105	8.89164781	8.803277442	9.410290949	5.539812559	8.434476302	2.947076515	7.239933112	20.15264211	10.27532741	9.808121799	32.01562856	16.04684029	8.198026434	6.566366844	8.539538187	4.33073899	6.288650305	9.987478372	6.622230305	12.07777962	11.55280394	7.811645809	10.89358704	9.097345178	4.858825808	5.335398338	3.842222526	19.20776521	11.33319649	8.189514713
CBX5	8.610722758	19.7167321	20.33443314	19.65340127	16.3719843	13.82124186	15.35017204	23.7158298	36.03696282	9.626036913	38.52299306	15.26044318	28.01212045	18.19618483	8.575349725	27.730532	19.44577069	21.60955237	18.63514823	13.41214959	26.17634163	25.58884586	17.09765684	11.96478213	8.984848867	15.65102276	22.14890172	37.14781217	28.1679057	19.57038245	19.5686139	16.09518946	15.57206676	11.54827186	11.45254271	28.43880792	43.24324157	32.47983103	23.80937322	25.92644777	24.83488828	23.50371392	28.04894906	13.83403739	11.51449134	13.97259058	8.608331675	37.81609638	27.25145919
CBX4	16.51372811	34.69686968	31.43576985	21.61160561	62.4039476	15.36548781	25.62566531	16.12023334	11.4310796	7.811685755	31.8675174	19.60988706	11.25338307	28.51091132	7.582452029	38.29240863	14.87174595	17.87226937	28.03791207	8.380580238	10.82442147	16.08764443	8.436381344	13.45125069	3.43517583	9.341591804	13.97773507	14.81723668	22.82365286	26.16922005	21.53051509	44.33875257	9.205557432	10.28897806	5.76052259	13.55924072	11.89528882	28.74830723	16.10173744	20.77159159	30.01787645	14.67322721	9.064106224	11.46714429	7.478988933	16.75002151	33.44494415	8.173063025	13.10541547
CBX7	15.58632152	11.54377316	24.04137897	26.93806777	15.58029698	5.792658262	12.11421152	27.97084473	36.45351521	11.10203393	29.31752542	11.86894579	23.75611229	20.5305238	20.25382773	26.61679155	7.183718701	47.19633926	7.777694074	14.9881535	33.86344546	32.51654465	16.20059666	14.7250243	4.191879607	17.92524202	15.73966815	41.27616232	49.99729023	16.93853514	23.27156903	17.34886534	14.14794465	9.972086127	9.980089467	29.82921175	19.22057731	30.45571181	31.77950421	34.96639797	29.15028552	22.66568687	29.02541118	9.34900936	6.028270065	10.94461312	11.07529515	35.58865326	28.13412321
CBX6	16.40850231	30.77399483	37.39010883	37.24040332	23.12316855	12.50919295	19.88489234	23.44494556	41.47645521	21.56091251	41.61501693	28.5943954	28.54662884	30.76271009	16.3524568	34.69364284	17.82031075	29.32215062	25.79479233	17.89540288	34.6376423	36.53430241	26.42774409	20.99125441	7.954343018	26.83721259	11.21451733	39.60907542	38.31781505	17.60804063	27.1465102	37.09484757	25.96527958	13.81252134	21.07037628	35.87675883	19.44542062	41.0626891	26.60315569	31.47743428	39.92227684	21.12789935	25.61011169	30.63867127	17.1056507	25.83663753	12.5513011	38.33900777	29.85949673
CBX8	2.89761959	12.39013649	6.60855494	3.164640658	6.331593103	5.185007504	3.493787429	3.323795597	2.371866661	1.099798794	6.619831405	7.48555944	2.414566864	6.623116481	0.994026598	4.933339107	4.184523425	3.925582707	13.4540784	2.810359629	2.708610565	2.947523456	2.238570005	3.412240335	1.521898905	2.103812949	1.482081063	2.638919961	4.230597557	7.300439728	3.982986441	12.3399355	1.746252996	2.941255494	1.924494195	1.966069015	3.279921489	4.766095684	3.172308278	4.215427829	5.539064701	3.230705671	2.288187167	3.495775114	3.879590801	3.937184069	6.745148287	2.692215399	3.105936719
CTXN1	91.68447063	53.51771983	13.00291193	135.7549047	21.64059472	38.67203467	36.6407876	74.2093134	43.02830907	33.76577719	21.64311429	39.87947561	22.93441616	9.070498549	45.19175072	6.842650743	5.687636743	49.28968231	11.60233333	81.40745993	80.92650576	47.95001189	41.02562092	96.10877645	41.36189452	32.29242614	14.08113615	72.40876036	81.2349788	32.40884578	38.80881278	20.11220786	32.1473256	39.99232432	171.8366244	20.59550033	30.74170115	63.16731676	46.86905758	136.8247373	31.05497683	69.80727732	19.68712455	183.3640609	107.6738447	52.61417108	17.78276681	43.61333699	59.52313557
RPS6KA2	11.31936426	0.399903222	0.451246846	2.137355593	0.149789274	8.238522303	23.87721089	5.30490021	7.384507933	1.364652128	0.495885271	1.587810141	5.56734042	1.176380642	6.389278144	2.568972191	5.562728037	4.596225707	4.287508022	2.162194342	5.876701962	3.391517345	3.587130987	3.786276229	4.386009952	3.372471114	1.824374476	2.066467946	3.480780115	12.14745147	8.035190999	0.295368178	1.144786667	2.515274256	1.812964888	2.706391909	5.387146956	1.333387494	8.26267831	4.134140841	0.792062789	6.408300128	7.021287214	2.536583699	1.991925982	0.484962639	12.89021787	9.643181053	3.403273402
SPPL2A	1.98125699	2.212549605	3.854681344	3.807047068	3.208750091	4.641593302	5.432935013	3.920808598	3.99221516	5.104285607	3.841786794	1.000276023	5.686240905	3.466228106	2.209277143	5.140402285	3.756917972	3.4204514	5.646289035	2.433062922	3.379608381	4.914408425	4.053084951	1.514256476	0.396957236	3.276982089	3.465566949	3.910489034	5.913983086	3.478861276	6.321788756	2.929627769	2.05504206	1.257330268	1.075584554	5.306446266	3.260132491	3.866593105	4.248483046	4.105252389	2.740247762	2.91175938	3.495180805	1.044641001	0.725911984	0.724222167	3.13574915	4.379606962	2.492649979
RINT1	1.691077767	1.845725184	3.981804373	2.301499048	2.682646698	3.131589391	4.306990536	3.345692163	3.387102383	1.106982477	4.511648575	1.179845777	4.324209692	4.065015506	0.56622801	4.215271691	8.20564419	3.150461813	3.984673482	1.948423606	4.141728307	4.160188099	2.132231529	0.620217281	0.586262616	1.651123822	4.11445111	3.76532132	4.12736569	5.385834799	5.412158192	1.550998644	1.005895837	0.865952201	0.84144661	2.934224872	2.682482419	4.232626573	3.614088008	3.599429805	3.357191036	2.990502041	4.225217738	0.58703082	0.531350204	0.368669703	2.04386783	4.132758316	2.527481043
MANBAL	32.43240711	32.08870566	35.63609466	50.54407994	35.16081842	25.92611644	29.75338777	38.60253387	42.24189172	32.30816055	34.57783857	36.88413595	32.2738875	37.29115421	25.91098234	29.28761437	35.79260612	36.67997936	40.68893957	31.36033694	36.80076774	40.09472677	27.34886699	33.86880814	9.452665057	35.60275624	50.14044802	44.27346845	41.44820003	26.92024633	31.64154845	33.17609047	36.99521476	23.2604255	28.870755	41.31386867	47.19743001	40.16649473	37.15014669	44.04408422	52.47821636	32.99884053	24.64685863	33.86215762	19.42516665	41.86327104	36.73384179	33.4707568	37.7980811
CAPZA1	7.832418254	9.652171707	12.96741332	27.22142251	11.29021129	33.98000317	4.304149049	23.83140355	17.17152975	13.71532527	12.70575649	12.72213403	21.90078051	13.27569138	7.88808284	11.44170579	6.22565696	17.07174137	9.960086406	13.5895948	14.32317492	26.44892016	11.99724421	13.07521969	4.073409198	12.95304898	9.850239659	17.79790501	18.70102695	8.321000934	20.4142454	11.65842888	15.3016458	10.06260342	15.28146876	20.68482645	19.0933251	12.24692331	15.70443172	24.04973179	11.20110569	17.97712209	14.28811483	9.595750769	7.38488186	8.559103069	8.639790694	11.93998701	12.53515445
CAPZA2	8.623909518	4.666729577	13.25488645	9.768365421	8.57427542	14.06885593	9.13280806	11.77845023	13.38442292	5.826792729	16.54760053	4.898721385	15.80866497	14.50692548	8.688636267	15.85883458	20.75360861	11.99850812	13.68906979	4.714271832	15.17519122	17.31076613	9.147458021	4.778851697	5.050595427	12.87449901	11.34324589	14.48576594	15.00253734	14.32306756	12.84882419	6.56495836	4.949219697	4.649393226	4.74180206	12.57879515	10.3585583	12.13275934	12.36394299	13.81047139	13.17677283	9.171728146	10.54240532	4.484982668	4.479094841	6.330910792	5.568809823	13.61433477	9.199410003
TNFRSF12A	138.4920065	90.24618833	69.37270684	58.96027878	75.30271435	6.442277503	7.657011726	31.51207387	18.68684604	110.0717489	54.40884031	98.0485824	20.62899834	72.35859582	5.387074398	55.68842465	2.407735011	9.238431223	112.995201	24.6423325	24.55669941	30.27416016	25.84042313	26.92112055	28.24784003	18.11889928	3.569804299	13.95129427	10.7419374	33.26047503	29.24929171	99.53925249	78.60635678	16.63049005	78.49984125	25.69422403	14.78094489	36.0396763	19.40169618	28.82140485	36.32415301	16.73511466	11.80670553	29.50401655	59.44816943	116.7142179	88.97774875	10.7029479	20.77088566
GNAO1	7.256676433	26.67845385	22.36769083	27.29885088	24.66154535	0.089723673	21.40440262	34.52809426	30.58888406	12.21531932	29.52860149	19.80615044	24.89664876	21.81341923	11.06135034	21.4844218	2.537123073	25.96738491	17.63831957	18.15868594	35.73860572	26.72061825	17.12551884	27.31684851	25.3579101	9.240660534	4.796258202	36.04697113	29.29242452	37.37421663	14.1253566	17.15303418	13.06318337	14.70581609	22.1682039	17.97856213	17.87939228	28.05056522	31.78698882	28.46106118	21.01335111	27.53351763	26.18699132	30.48217206	21.62610048	7.762964937	22.17888312	36.91233521	28.11899601
CTGF	21.94728126	1.655133022	1.729219225	8.180651796	11.73758286	105.9882263	23.23448025	9.946855088	1.774040999	71.22627081	1.179987797	2.814017532	14.99600024	16.21760581	36.38387061	11.13504021	6.113518533	12.48613901	9.104650495	14.99295338	10.59701726	5.844934393	8.836059223	9.985936683	1.364424608	55.46386083	27.82526298	6.339927518	22.39781951	3.613686834	140.1894339	4.862821372	3.423132678	32.71131743	3.740905569	4.90012652	24.84052806	2.062285595	29.68670185	21.10358285	0.911748314	12.97203664	8.22279748	0.341744464	2.887199311	5.549721588	20.73304377	7.761168261	2.756608509
MYD88	5.622676249	5.246508224	6.002217745	3.022906332	7.410499223	9.942067908	9.533353908	7.281794652	2.157834781	2.418702385	8.188950032	3.214722089	5.165106244	6.823032713	3.560162102	7.908572089	3.738004699	4.489368158	10.8070658	2.412542695	5.162786949	4.299019734	3.610512797	3.572085487	1.954401554	4.323893779	4.054471362	3.432220278	5.553202438	17.79715694	9.579677819	6.786821664	3.031276534	3.403767488	1.715728828	3.581301418	5.910382408	5.640273185	7.227435386	4.898180023	5.510647106	5.122807866	4.928093433	3.744056769	2.367910555	4.458971794	10.75514418	4.65274288	2.01337546
CC2D1B	3.394309424	6.58537486	4.276082515	4.149594068	5.269590221	2.785080235	3.335185174	4.485664041	3.795100117	2.439432245	5.955685373	5.534501755	3.614729755	5.213000861	2.33403315	4.318201608	3.210205391	4.199334151	4.255631752	3.905465724	4.565737181	4.17344821	1.96341682	4.263638968	1.259830951	2.182955185	4.474303527	4.44813801	5.14204011	3.632470961	4.157789178	2.881514763	3.975443761	2.688171263	2.758253512	3.819591012	4.573278841	4.97666558	4.361803728	3.938498727	4.77395735	3.860086018	4.662159252	3.319141689	3.270158045	3.50168137	2.986153655	7.152522179	3.805320163
TADA1	4.309450866	4.294851813	7.105573851	8.309884413	4.988268883	6.085135619	8.909513299	8.71532867	5.752190243	3.181199787	7.322183277	4.876850965	6.092460478	8.442365655	2.300130373	5.94255553	5.869183238	7.564075437	8.869353914	5.833292111	7.309824125	6.811700511	3.842166555	2.595763768	0.861664302	4.33628297	3.255897194	8.989356952	7.620311611	10.15945161	6.100828252	4.979303326	4.025771146	3.281983704	3.74251812	4.862845774	5.716661287	6.953773281	6.038549281	6.45066211	7.142000842	7.094086659	6.407418998	3.265685011	2.502610063	2.698310519	4.53535596	6.812509789	5.153859506
CC2D1A	10.09199123	20.38600786	15.14319075	16.45731177	18.35573098	13.29458229	3.861176185	16.19470583	8.656677866	7.252941832	13.81101581	14.5259446	10.2334091	15.23188596	9.800369923	11.56164218	10.12429832	10.4310136	8.889131663	17.41764858	15.81316309	13.70080733	8.855030454	21.75442047	14.4220064	6.753087872	19.4759312	12.52657834	13.27947974	12.47749423	9.366628398	14.17073568	9.630968559	9.157687792	10.4616893	9.341851643	10.11470549	13.97614918	13.09338497	12.68815714	16.19284881	15.39434862	9.714348308	14.56063216	14.43538613	12.35442244	9.830905444	8.045301483	9.862346475
MPP2	5.304429852	35.45956708	54.62727835	21.91984598	54.84659971	1.244533245	4.952555185	21.61365682	23.52370254	8.657746965	60.52505909	23.29530838	23.9331494	66.46908842	7.172866761	42.6174412	7.989866652	23.81665394	10.85791307	11.13229082	31.25998733	24.90676552	14.82581412	18.32808044	6.534102543	15.67986055	13.48075708	22.06318067	23.53489616	12.96099839	21.44758553	28.58263732	12.48809932	9.829921962	9.149966592	18.93743109	17.07807907	45.95550584	22.64484286	29.66626224	56.9786099	21.9336822	32.72517325	12.64622594	7.775852882	10.23708435	9.227593162	33.07845404	17.07836171
CDR1	0.284921577	4.190066782	2.446446796	1.389642581	2.124670259	0.058938876	10.38250118	3.533540537	1.821580814	0.650326101	1.344749835	1.164819447	0.674317942	0.430180701	1.455852765	3.234687808	0.83672007	1.565961984	0.099659441	1.985476207	2.023371046	0.577402978	0.735228667	0.685577801	1.158207877	1.108990688	9.529052216	1.669933371	2.83371727	0	1.230285855	1.650505826	0.408819953	0.776865331	2.93446625	0.378139094	2.232007161	1.962788764	1.910044578	0.764356671	0.934510977	1.153811868	2.890325141	0.744897974	2.378507062	6.01649656	5.622326418	1.173264402	0.667617771
CDR2	8.60597395	6.019442871	8.488541702	6.584118099	6.723994204	5.701395757	23.1848613	9.656053976	4.872975424	5.371900629	8.362484216	5.193138616	7.746123765	6.927193759	3.832123083	8.413044228	7.86336456	4.848817184	13.16545897	3.217627991	8.385008893	5.803067457	5.370409641	6.428854748	7.159723831	3.727777497	5.614826025	5.044165677	3.871002522	17.31528567	9.157423562	9.195228911	5.61850237	5.437520659	3.456121547	4.966356067	10.40709938	7.714825645	9.302932665	8.523858833	8.218848622	6.481584573	10.64936129	7.438003647	8.295495224	4.857964161	23.39329666	13.34826991	3.209011971
MYSM1	1.701907537	2.701730034	2.965636812	2.043866034	2.352476593	2.839580494	1.098307438	3.810428773	2.513098167	0.626782598	3.650792692	1.65056271	2.006903948	2.901668572	0.87828015	3.813129221	2.386484689	2.30839606	2.491240726	3.234436446	3.346392916	2.883679135	0.889026199	0.837866053	0.193831774	1.224056026	3.753913118	3.49725246	3.684469931	2.608892495	2.753566393	1.642537206	1.311714832	0.759545117	0.925653856	2.005918317	1.489622484	4.394560982	2.459260875	2.150334963	1.927129001	2.715738976	2.991965543	0.786057343	0.587654637	0.482430168	0.616340547	2.37964309	1.657911728
KRCC1	20.92310952	16.98951003	27.60483379	24.05487954	14.06614065	23.58429212	9.963833927	25.68438345	16.51083489	15.3954898	19.49115545	26.45552148	20.61723052	25.53914445	12.74216294	20.27898744	7.75028074	20.51424875	21.36087556	17.72109909	23.87571113	17.71747998	13.40246786	12.97769658	12.97777842	16.92420908	9.833039507	18.94712934	20.73580291	17.00278334	24.29069468	21.16498802	16.35886162	13.84222699	16.95109655	17.46622964	19.32511967	18.63276968	20.67241171	20.69383099	22.02857381	17.49606328	11.92120296	20.3992931	13.74758087	10.12089117	7.046881255	19.76451896	17.07842395
RPS6KA4	5.347050707	4.329396187	4.695529533	8.174602595	3.472206968	13.8965237	2.369510248	6.258553503	7.863934195	5.792759992	4.120444898	3.398216167	6.382397257	5.327377109	6.945220975	4.642628899	1.721923255	5.286025171	4.888240614	5.56133233	6.335964286	7.06577195	4.254754972	5.539850733	3.520839102	7.08737944	2.56202432	5.744744243	6.492061259	7.556570399	6.903216772	4.295402227	5.086198994	4.90392414	4.835725622	5.429851913	5.281032993	6.769704554	6.893683902	7.256074967	6.799640631	5.83822729	5.982436292	6.542096384	2.736180116	4.094022013	3.453145161	4.768419375	4.952178968
FOSL2	3.85782302	9.195620282	12.54893941	1.104727989	57.44857106	11.14673569	9.694004726	0.430823702	0.57019637	4.081512093	18.72039455	7.832942868	2.431818809	11.60607513	6.102406552	42.87678261	23.61978731	0.558295345	1.912832567	0.849816394	0.562486293	0.771701754	0.667222327	0.164025057	1.076557951	4.384694616	12.32475228	0.640969187	0.252568577	1.724880866	27.26216275	10.60165527	0.462329797	1.230558947	0.68391641	0.69776358	3.928507738	14.87092165	3.256785248	0.58960767	14.64642659	0.720192164	0.96010935	0.223373006	1.714467808	7.204675856	1.626898072	1.391261747	0.32137199
MPDU1	9.926275636	19.57539211	12.50146555	14.68405992	16.80266902	7.375200016	7.288737561	10.39374159	11.13743719	11.59813111	10.52371612	14.36751356	8.59517334	14.63608002	9.515233919	9.71887789	9.961166826	9.930979949	10.79803187	10.27698036	8.536341856	12.10458646	7.371793842	12.80017782	8.992774167	11.71608928	8.113108352	12.79991748	11.22672451	6.836210826	10.7302999	14.52452826	10.99341954	8.809354805	11.19346522	11.61661798	6.066619173	10.58935002	9.126503476	12.18893437	12.83259907	10.87740712	4.181090215	14.78258498	9.867001191	18.79065506	7.759665227	4.526121576	9.374583824
PROSER1	2.143978686	1.558437229	2.440591068	2.930845772	2.024637743	3.055592827	3.006475572	3.640136475	2.135749711	0.773879031	2.992936967	1.769467497	2.356317461	2.297474218	1.164496944	2.108629631	8.272015116	2.617909222	4.15007241	2.036221465	2.91353227	2.69814229	1.662332621	1.205490261	0.663348692	1.858312797	2.787646137	3.346269604	3.637880465	4.491588557	3.201787989	1.773964906	1.216517532	1.415906067	1.160374559	1.597488554	2.03873166	2.726781592	2.760875433	2.748516891	1.677474988	2.644528812	2.865783161	1.653302512	1.176381002	0.855082436	4.131377806	2.629692779	2.06628691
GJB7	0.187534701	0.194217743	0.104561392	7.095143842	0	0.013854796	0	24.83017246	2.730551045	0.354020598	0.037933334	0.027381478	3.170246133	0.047587212	1.033141576	0.024139045	0.196688268	7.585728016	0.070281007	5.698249466	3.588334908	9.562827186	1.673000459	9.230025083	2.689604636	6.496139867	0.038510025	4.1700627	10.11080387	3.850763974	0.912599302	0	1.38977614	6.126009869	8.951809286	0.607410725	10.05174903	0.710795984	7.930141952	12.33359499	0.083120661	11.55031039	7.704484281	6.653936629	5.623119783	0.032512674	0.015104497	8.666246942	2.047008179
YOD1	2.043256036	0.916963713	2.320395834	1.600021809	1.809906994	2.348155196	2.902290428	2.525408228	3.239477857	1.131828494	2.528764843	1.090564663	2.009047814	1.844922121	0.683984956	2.526293044	3.614802961	2.33400704	3.226017831	1.216051746	2.790812869	1.631195008	0.884615046	0.862866914	0.608256527	1.570279188	1.294482512	1.799609178	2.363775832	3.513339862	2.472545663	1.432165225	2.073536461	0.619014301	1.042896116	3.038160027	2.574124918	2.515033342	1.730942445	1.799952207	2.128227257	1.098758296	2.357357859	0.929022859	0.900228996	0.523483464	1.331178495	3.85373845	1.364605152
MYH14	10.9621748	5.545211104	8.147486985	9.482784986	2.504362739	4.624681375	1.010547478	11.60548771	11.37584032	5.684732335	10.46726304	2.848583372	12.38037045	5.387473142	3.660534341	14.03016935	6.401249693	11.16474241	6.757653566	5.37132994	15.04585607	14.54951347	14.3879476	9.218396454	1.849721463	7.42786677	8.455410433	12.19032096	18.35377384	10.11427467	12.89282106	9.896030725	7.739930597	3.486572714	7.858324328	13.00989018	8.468749768	12.99386445	12.30647504	16.77537316	11.49121174	14.04023584	12.42717269	7.556009981	3.012761929	5.078119262	0.037813705	4.879234929	11.14891784
MYH10	5.47647734	8.723965205	21.00219177	10.77209558	26.44095544	19.46050198	14.78055981	26.31879891	9.563669878	4.41712333	17.4121944	6.372316431	15.50114293	18.23934448	7.311101486	25.14126207	13.37708413	14.40275962	10.71047045	10.67137132	22.45169407	11.30518394	7.311317768	7.971413179	3.140743408	7.033146026	5.495554161	21.63851544	19.70725989	25.09103169	15.30074638	11.56701535	4.46555438	6.873696532	5.728227681	8.772447956	10.66028314	22.40770552	21.33358592	13.329669	17.80525759	11.8182926	11.4471038	11.13152344	6.863458485	5.492031201	3.119976179	15.39431008	9.187391677
MYH11	1.119256665	1.323374559	1.31409302	1.936967083	1.256054636	0.962725039	0.005491709	0.82679486	1.873947476	1.844290953	0.859096739	1.813390394	4.47202062	5.615235584	61.5995292	2.203326428	0.339571688	0.863907712	1.024953166	4.28593483	2.516350406	0.575838413	1.463669344	0.497708027	4.105026505	2.487808455	1.521870562	2.236939009	0.432662987	1.109581391	6.975383638	1.1237502	2.318517171	7.52258061	3.354194863	3.253536564	0.381402255	3.232821285	7.412733821	1.525972309	1.181642399	3.641085677	0.886382699	1.465572164	5.155497612	4.52955814	0.772270882	1.903300442	2.92674884
RP11-53O19.3	6.499404155	4.126936883	3.127775204	3.700656287	2.683594086	2.783228611	1.827096243	4.760919342	2.520559865	2.808669538	2.262481493	4.012691927	2.299886494	2.93839689	2.495055378	3.060551854	4.96596852	2.799760315	2.005898668	2.737592805	2.128140277	1.909859358	2.018645231	3.136134012	7.227222169	2.629668671	5.101040667	2.189913406	1.867241398	2.20929613	3.005377676	4.475614574	1.980042435	1.98644019	3.614029365	2.325585473	6.381018777	2.313419988	2.471331998	2.888137235	2.867684039	3.19521261	3.686956911	4.329070484	2.823307728	3.765328012	2.669499347	2.731526093	2.696488009
RPS7	90.61573253	60.0871261	65.16879358	62.66762349	60.55116452	88.24536934	50.47630913	49.83741426	44.85823447	59.3540323	40.91268056	78.07386987	57.31404756	66.41292756	66.42384882	29.36400058	46.62589993	81.19874117	60.96078583	67.50849997	46.67266952	44.82838428	31.88672113	48.98523882	58.35487045	41.25683081	31.99274647	55.3134372	49.072448	68.3205616	58.71969503	45.53615682	61.47703763	51.44086784	62.48066872	53.07505255	69.35004816	43.07016791	53.7111659	53.02907032	57.57867162	43.91581781	47.48059332	52.18314601	46.51004684	47.50680785	26.64888635	59.63186896	68.63782317
RP11-63E5.6	1.85056564	4.268597003	3.570251702	6.851348499	3.672775916	1.435530003	4.220927714	4.89745408	3.468293471	2.020989488	3.970068264	4.427538283	3.635319988	5.192102783	1.459723385	9.208620576	2.393031285	5.902767864	0.88266555	4.986791546	7.485832563	4.68779043	2.300831276	3.864024137	1.295206639	4.291650912	2.418254525	4.566402939	9.150209921	7.456525072	1.372141543	4.996626641	2.042527381	1.459511664	1.968941972	3.535170823	3.294746934	6.46029376	4.129951701	4.996733571	4.995902569	2.990956663	4.508014838	3.155290659	0.652042999	1.071865267	0.569096261	5.696020902	4.456150714
CAV1	8.687718017	0.949560005	2.763606064	1.895026649	2.600933434	36.05549971	0.054230124	1.847760513	2.876695529	6.968621588	2.065175564	2.078332741	8.1175523	12.97258383	46.31587371	4.891380526	2.732577521	4.339009377	6.858681538	6.023917324	5.761314463	2.057121227	2.857924178	0.804243434	0.883421786	30.23469039	7.49024237	2.084661996	2.104008264	5.264822581	22.79636906	3.56527867	1.963872292	7.031881068	1.869939494	4.538132871	4.884509222	1.876131423	10.32858055	2.626717767	1.054198559	5.182596807	1.581177635	0.44371678	2.825630386	3.349164257	1.934676031	2.284465025	5.262362469
CAV2	8.138029623	0.334812502	0.908260958	0.995005016	0.716457303	9.604791105	0.106552392	1.403658599	0.759202727	2.343617327	0.605076669	0.97417236	2.867794024	3.490054354	13.1550975	1.727672183	0.470607785	1.482530205	2.602799921	2.863900366	1.493158035	0.965284338	1.087389912	0.445038925	0.995592573	4.984093408	1.987047694	0.781921646	0.707808223	1.345534543	7.616309399	1.54331732	0.996654927	3.564624873	0.887209997	1.152797461	1.263996129	0.762781673	3.189325537	1.335116335	0.251996164	1.701181676	0.384073553	0.196413676	1.861253418	1.549069769	0.94277995	0.816101985	1.618400427
ZNRF2P1	3.007691334	2.682252873	2.853162928	2.770878294	4.754571303	1.38260226	2.794895702	3.242858985	2.864220849	0	13.95886756	0.597725916	2.063258039	2.003416245	0.724919063	7.97945292	13.64757957	2.131925188	6.502103639	0.260685313	9.012289015	2.077904233	1.0348302	1.005153006	0.823318712	2.021433396	3.762942331	2.488493022	4.748144126	4.602617152	4.729889051	1.722621128	0.368853703	0.517724228	0.097780414	2.032817724	2.841851341	6.299880145	3.707562127	4.082381902	4.147402019	1.485350939	2.958339309	1.709412547	0.697444847	0.506955517	0.847863504	4.587119511	1.532067792
NRIP2	1.637318155	2.789644237	2.731335299	2.653300155	2.280219564	1.666163971	0.709905788	2.82509642	2.924039984	2.522091055	2.604976651	2.46965202	3.573375711	8.267556514	21.10630285	2.926732208	2.108460695	2.527050102	2.690298258	3.584399805	3.465910506	2.383957252	1.853563144	1.89187054	3.740989278	2.972528328	2.239667766	4.592656163	2.978230207	4.642264773	5.030024232	5.587639431	2.885625554	3.927537631	3.044379061	2.365763902	2.245701292	3.712229688	5.610269469	3.719387377	2.25905105	4.773295091	1.390015278	1.590965917	5.763330751	2.243409287	2.263120344	1.655350638	3.578225799
NRIP3	1.965917415	2.826194197	8.802681355	1.838858111	7.337004139	0.547797042	0.128700197	4.206683107	2.711519731	0.355866691	6.372137702	2.468008878	2.447814875	4.847316724	0.501955706	2.944143855	0.362475536	3.400762545	1.405100225	0.354788306	6.294175653	3.580470101	0.370628004	3.593444712	1.525975205	1.46370545	0.180650593	0.707259805	1.227594775	0.269745251	3.247361845	1.225111641	1.2880357	1.212677652	1.040105655	1.558711723	4.043516731	5.331609564	2.788539936	1.960959808	6.867351782	2.730848943	8.908722023	1.78567666	1.894852844	0.773479111	0.516230904	9.323415902	0.466408058
NRIP1	1.379766825	0.728950766	2.788060711	5.301762974	2.163354721	5.988004244	3.185567612	4.479127997	7.523781109	1.187140424	3.366057878	0.328727745	5.137064265	2.653680787	1.420094735	3.536409647	2.006280719	7.406767039	4.447048391	1.92957474	7.03538364	7.320982535	3.401656733	0.96357277	0.206711065	2.608713925	2.572974084	17.94191943	12.23163824	6.648679146	3.283055509	0.938226207	0.709996923	0.808797396	0.98199121	5.526545717	2.128503488	3.054943279	4.150357391	5.484348507	1.066083048	3.632593462	2.53829299	0.302017746	0.138974482	0.067883515	0.452027761	3.032785042	3.110498537
TMLHE	1.509895474	2.140317868	4.023797366	3.046931314	3.703731536	0.937010915	2.356405336	2.921380302	4.07461736	2.051907226	4.462834514	2.150824853	2.641236833	1.04764363	1.128144766	4.013334763	3.161001007	3.010080502	4.183771692	1.57040413	3.147196873	2.955539838	2.33773472	1.383058104	0.616098293	1.399738312	1.826741987	3.536189069	3.779345516	3.932164061	3.205518893	2.714777443	2.353958124	1.403478835	1.159677704	2.786654689	4.396650944	3.505228231	3.679906362	3.978251794	2.785662373	2.553896363	4.777471105	1.651928477	0.922830244	2.313382019	1.830239888	4.896299787	2.807271819
WDR81	1.917684601	1.249741788	2.249924826	1.779367693	2.30382586	3.212239511	4.934360081	1.988168134	1.928534218	1.185572248	3.333392335	1.032572032	2.416064821	2.463341824	2.358366299	3.835051534	4.66581739	2.244760607	3.280203666	1.342662785	1.955101811	2.666950612	1.733184744	2.025803126	0.293839878	1.884486084	8.480342588	2.970562904	2.19300894	3.729218159	4.380375288	2.061955918	1.042816962	0.881119136	0.62404985	1.417388423	0.973870804	2.460131243	2.52609203	1.958337099	2.686740204	1.663112513	1.360762725	0.600779889	0.580106498	0.771971591	1.592769518	1.857552491	1.64394443
RPAP1	2.069607897	3.198721569	3.977235771	3.950517582	3.448026353	2.368780703	3.10024211	3.729636942	3.971513322	1.874133595	4.313772727	2.120616954	4.140303342	4.57654273	2.699201504	4.571992035	2.376531853	4.351130878	3.591961899	2.726195158	3.999432416	4.848312142	2.69466837	2.688725282	0.672933929	2.470018527	3.463213217	5.354898023	5.569411835	3.772440556	3.618965756	2.604491475	2.348065822	1.497329593	1.856606651	3.898157348	2.912934902	5.022024177	4.210749026	4.544564709	4.754172517	3.766641422	3.488725647	2.215181823	1.177689402	1.804045024	2.665367104	4.465453859	3.553322651
RPAP2	0.783753736	0.921249949	1.33774855	1.293150703	1.095257283	1.161242331	0.348243949	1.291824512	0.99826894	0.490215511	1.402192352	0.723802578	1.070857242	1.194641807	0.57034785	1.838405435	0.606316371	1.154881303	1.867249741	0.844355603	1.412952231	1.320602389	0.668576856	0.814705824	0.356389609	0.554196351	0.900038728	1.520620859	1.692960628	1.609004775	1.30521401	0.84583491	0.667258974	0.580671424	0.611518321	0.986206919	1.190648128	1.45320807	1.143656693	1.328069239	1.052671906	1.081201812	1.743937603	0.699457736	0.437726648	0.537150452	0.323800346	1.426488379	0.998627602
RPAP3	2.978176232	4.781249752	8.998515709	14.15821734	5.659635267	7.500425981	5.317420154	14.53744276	16.53625515	6.623380444	9.656422097	3.813302839	13.53399758	6.823925031	4.813831698	7.701084724	8.991792021	13.78883531	8.703439651	10.84709794	17.58562321	15.39948016	8.833538212	4.89201979	2.686652981	6.661851979	5.177461478	11.61621713	17.45057036	11.47756766	10.35788077	4.402433937	7.527351879	5.282707489	4.379614869	10.18747213	13.00947039	10.67761784	14.10164829	15.96420528	8.410780115	11.90835572	12.77794215	4.379464151	2.574623868	9.96944781	7.003475973	17.28363878	13.97475278
ELP3	4.271064298	5.703314946	8.890873109	8.138226495	9.978227255	7.798203801	7.883987431	7.391279628	9.524485807	4.644151353	8.886471168	4.435433635	8.761509786	10.16008602	3.66751363	10.18385116	13.32157508	8.794761881	8.844669084	4.692190542	9.623098714	9.120990116	5.542549272	5.617667744	2.106164591	6.855083889	8.607012024	10.21317211	8.762250167	21.24589503	7.109439253	8.535306902	4.47916023	2.893492512	3.65660652	7.829776839	5.874629334	10.32368527	9.601975618	9.993467142	11.06616006	6.049735473	5.671161524	4.199248916	3.193679997	5.741614529	3.190036184	8.237709214	8.408623483
ELP2	6.769508265	8.664868151	14.06430151	11.0596655	12.14224025	9.210384035	12.10304409	14.85975432	15.85322343	6.928424117	12.72637347	7.634377181	15.93074838	12.56850111	5.366240931	10.3261587	9.666021761	13.95783368	13.44243905	10.13109796	13.71252059	14.39017334	9.417376927	8.059676734	3.417458917	8.175430054	15.20944286	14.61051713	17.19076023	19.90351174	10.88773405	5.361929576	8.997939254	6.437470458	6.196882869	13.19282054	7.762548593	14.55921173	14.14273891	14.68235231	13.87532273	10.91756941	13.40084808	6.128033565	4.59752166	3.696112098	8.264836927	13.39032503	13.59248766
ELP5	10.33125429	13.08018331	14.14432551	19.21883305	13.38762276	14.78363379	15.99453792	13.39074749	11.5020801	9.324463006	12.53479792	14.22159641	12.78753232	14.25565166	8.865124769	10.74644364	14.81729367	13.3115453	12.52243453	11.92669437	15.07316588	17.46379827	8.653832139	13.97655789	5.763456593	10.2706452	12.76423714	13.69443986	17.12349351	13.53120828	10.22478273	12.5201951	11.14919951	7.575230433	11.71149993	12.20379336	13.65973961	11.56889044	10.57182206	13.82409795	15.65525743	11.7935948	8.036497041	13.18835409	7.289188708	12.68551993	10.10941184	8.327848154	10.86954612
ELP4	6.037897808	6.028508482	10.90384715	6.524231011	9.688387529	5.572193973	2.251813622	10.16895905	5.919022291	3.827038227	8.045337076	7.040451675	6.624849747	7.599258465	4.06830923	4.37327376	12.45966775	4.910958808	4.856848295	3.885883279	7.166847859	5.930557109	4.183507444	3.593785405	3.554434586	4.263677012	2.797139829	5.17635055	7.435224057	8.319896598	7.186074362	4.618128437	4.381446748	3.431492047	3.708957839	6.013672622	5.518726511	8.151790233	5.92140612	6.36023189	7.644077381	4.233856335	5.171752039	4.81564565	4.952877666	4.79727505	3.159651165	6.303551139	4.129126377
ELP6	6.781124924	12.42580681	13.22213598	11.95439086	13.32905121	12.62931316	8.969312136	10.27999166	10.32006009	6.898083044	11.73692623	11.47499218	8.322679311	13.2356583	5.385168608	8.968653504	6.602429774	8.870118558	7.756515661	8.970050744	10.00219906	11.15509662	6.918650448	11.49771142	4.541237644	8.167679643	11.39078417	10.20792665	9.771527082	8.235733156	8.0397491	10.06921111	8.101059398	6.881247266	8.420153898	9.340709029	10.99697096	10.26471064	9.240106477	12.00932509	15.51813031	9.842461273	7.312816102	11.16209071	6.807929043	10.57491152	9.813031212	9.251660221	8.854567743
MAMLD1	0.490750875	0.315237107	0.193959803	2.351112912	1.566461487	2.23593797	1.514052621	2.093617947	2.762798696	0.492527146	0.152459151	4.298292265	0.696742062	0.45240199	0.958231009	0.296651363	56.17037755	2.243621839	8.83258142	3.056044524	5.86335772	2.054279062	1.141329593	1.732538516	0.757558928	0.777645725	27.16930741	4.637660784	5.891398491	4.83466524	0.840468192	0.170777925	0.089133454	0.885379684	1.090551948	0.31603619	6.275043187	1.463089915	2.486907678	2.291434306	0.352428733	3.178260987	11.78292566	0.896770535	0.674149862	0.173392741	3.082047559	6.446219458	3.449095403
WDR89	5.745521751	3.441120491	2.971883779	3.848876768	2.535716848	2.816168585	2.108960142	4.674738724	3.677329847	1.732456699	3.016657856	5.070395874	2.967916508	3.176424136	2.146711518	2.0166863	6.257379288	3.997078565	3.985018511	3.335872719	3.183916039	2.720640104	2.214981786	2.763458659	3.638206379	2.961357186	2.918790998	3.048433979	4.477078639	3.050812067	3.442934001	3.647503465	2.559526207	2.530877458	2.065916047	2.296770649	3.341666482	3.53356051	3.235313688	3.216664822	3.876115274	2.814640224	2.760295869	4.314591134	2.724246408	4.326410215	3.239307271	3.790117029	2.585815444
SNRPD3	21.28441456	35.64834604	33.8558351	30.78114033	29.1776884	49.97269539	20.23238936	30.53490123	31.0849877	19.11995872	32.54706907	40.08764588	25.120072	32.00516368	21.90860168	30.47732371	20.80126302	28.2144879	25.27832931	20.2156815	28.49690628	25.32854177	18.98110719	21.05164093	13.10032274	20.87529348	19.05832982	27.84522213	33.05984586	29.20293478	26.84508884	33.59652904	27.71542657	18.24717413	21.4199835	23.05730622	27.92246222	32.8702997	26.11315312	26.77672375	36.02016208	20.4335011	20.77311869	25.63260231	23.80414356	25.74210115	40.14246346	25.10828864	23.93671911
CYB5R1	12.69593212	25.12231882	30.4682471	6.837430251	27.76846405	8.414296643	24.70151303	11.07795358	11.13921145	6.24873437	44.2137265	17.98150582	10.95008315	52.678045	6.211098517	31.84505757	24.43351716	7.887562469	15.68638829	7.914284175	8.694321025	8.326448366	5.428416562	7.378838277	1.498114677	11.29828517	8.693689447	8.100791206	8.384347931	23.80377273	26.81704485	21.38875702	5.487251623	4.725543982	3.952747183	7.116113466	11.98530804	33.84291248	11.83996605	8.266812689	54.34886665	7.304734301	7.911331547	6.921463523	4.292312025	7.968048575	14.44557694	9.07614487	7.249844874
CYB5R3	36.03847234	38.0928204	38.75500249	56.24269497	37.09939147	37.53735913	34.70614597	33.7364038	34.98220393	47.80403127	34.45112645	27.01060384	37.35743192	37.58164199	58.0484229	38.45666342	18.99867528	33.51507806	33.90324338	36.29686923	34.47908445	36.63301704	28.60229324	49.58204084	7.434438401	45.61595274	23.15823855	44.42045317	31.60049946	32.87633116	46.03236842	39.4723086	38.88085773	34.12822854	35.04209065	47.06707999	40.35961204	39.58304439	39.97142657	46.50913182	39.47176368	43.7535281	22.16055176	31.34336387	24.02370637	34.71929799	39.87516712	24.77319727	36.5885388
POMGNT2	12.44345862	17.91522966	33.69002441	35.72402309	22.54039927	10.23021381	7.640581295	44.84900538	65.50162855	21.36431316	21.97286957	8.861392321	32.8312971	26.34104672	12.571664	28.34837719	26.0980101	35.33083291	13.73182338	27.42807492	55.84134302	35.86923194	26.87633354	28.82776628	4.784691391	19.23379184	28.38216268	41.66598067	38.22465688	16.41005213	18.44930766	30.37338806	22.10951678	12.86020772	22.04801738	35.54837006	32.60169379	29.23759135	40.394557	38.92967039	29.78380278	35.30928225	38.47357491	17.92886296	6.733240706	6.683566246	12.12280266	44.26481497	45.05486485
CYB5R4	1.210022162	1.149708852	2.038963423	1.000464775	1.820465736	1.990522142	2.404865925	1.771026973	1.27064725	0.793712945	2.026939264	0.883361712	1.588987075	2.074259144	0.788821286	2.561244143	3.666240743	1.082013095	2.670441182	1.154636173	1.72999002	1.103998199	0.856433422	0.567185691	0.402206358	1.099138731	1.829523956	1.57230335	1.395144638	2.447097565	1.603393823	1.704750855	0.699568278	0.609383178	0.615920198	0.828442511	1.160131032	1.61635857	1.512441695	1.427996644	1.508494882	1.115464896	1.852801117	0.554536466	0.33441573	0.84378234	1.693605272	2.407860839	0.798339564
POMGNT1	14.13941451	23.10292225	25.17010625	26.77377602	23.71946822	16.04955316	6.918373508	21.79048019	26.56837163	17.41174826	23.70815506	18.34925473	22.99655467	33.10322422	12.48818401	22.23206065	9.875955936	21.22651244	18.18019273	21.67207037	25.64002831	28.76431314	16.94087424	21.4864553	4.547668676	20.56816557	12.37972083	32.53368008	26.65527308	21.23224507	12.45174517	16.99934783	20.11084138	12.27821311	20.59007304	24.14475434	15.54513435	25.03203153	25.91562408	27.66780498	28.94873719	27.85065417	19.05097066	21.22031271	16.23812248	15.40953648	5.159353159	22.3660146	19.90724136
RP11-473M20.11	0.857878111	1.903820801	1.793686628	1.31500681	0.480994539	2.028121859	1.024949335	0.812155202	0.908430167	1.472243998	1.850945734	1.75359325	0.756641814	1.632658934	1.29968013	1.987634561	0.112468892	0.721683284	0.964502091	1.911980028	1.762668447	1.806252785	0.632491417	1.474446296	1.660609306	0.644612003	1.056985422	1.413034491	2.176560273	0.736529584	3.292712077	3.730172809	1.35266714	0.759443155	0.573731436	1.49095737	1.010588115	1.254979803	0.810000716	1.526453537	0.651832697	0.605234056	0.938281234	1.114451447	1.461532958	1.18983467	0.82914687	1.345757578	0.49941577
RP11-473M20.14	3.36671893	6.903190687	5.103867042	7.670216213	6.507007475	2.161766793	4.656788382	4.449358204	3.391639003	3.189412592	4.916292105	7.07822484	3.069064842	5.137327127	1.601121092	3.155649634	1.804033983	3.581467118	4.46541831	5.792980433	5.270854837	3.965030866	2.390570427	3.731696082	3.896690058	3.078160051	3.821767326	5.286442682	4.835604695	3.847520232	2.31991754	5.280040584	3.80324085	2.044283737	5.077418126	4.035878778	3.40040073	5.910761242	3.360167804	5.022515291	5.678465607	4.374238615	2.227272288	6.587969507	6.076425885	6.512583312	4.866386831	2.718969816	3.579527471
AC004980.7	1.094868417	1.602229467	1.81145047	2.391382744	1.973392226	0.92317042	1.478714226	1.633636945	2.558209455	1.615491918	2.32536217	0.875749463	1.787880539	1.659397443	0.826081401	1.758548849	1.714662392	2.160795557	1.123908546	1.02734601	3.380526031	2.674822251	0.896714197	1.314632006	0.322510618	0.813744927	2.087008085	2.092517797	2.525719733	1.454270953	1.381744198	0.80623733	1.52368602	0.766964329	0.933189861	1.395163032	1.165344575	2.127119231	1.606830083	1.961169986	1.898908113	1.575087575	1.651420227	1.217475495	0.212885669	0.794338982	1.2077284	1.208801863	2.02472146
FAM71E1	1.914378248	5.311408786	2.098514087	2.097934353	2.295781407	1.442252366	1.553038537	2.84158006	1.248221336	2.214570856	1.606280493	3.236836875	1.410529801	2.036062614	2.210195618	1.46936033	1.409811205	2.296390681	3.306707893	2.089422194	1.402199373	1.937598274	1.805225821	4.549504792	3.6682634	0.820460181	1.653348986	1.680422244	1.574045025	1.633440131	0.929811187	1.926018861	2.321646704	1.962525262	2.434145376	1.855863691	3.849075869	1.98016667	3.012564238	1.743597139	2.555994452	2.334363793	2.103493514	4.593909772	4.650586674	1.720929456	2.052041435	1.989704585	2.407783567
ATP8A1	2.293584346	12.0306152	15.62021992	9.548783998	28.62986958	2.211597254	1.804464142	8.591504494	12.33441967	2.687795109	28.26373806	13.48738759	7.393095658	15.3156694	2.590371409	19.95108577	0.454937119	12.35475299	15.55075054	10.1710258	15.62955626	9.653448573	4.77914784	3.553182299	1.095102475	4.314474072	2.476628916	13.69870003	12.53130429	35.50290942	11.58755922	11.67173435	3.760774586	2.236380048	4.583473276	6.864293227	8.795653973	21.52392899	8.462618168	10.65815538	11.83570016	10.10932729	8.593308042	3.418536774	4.449695102	5.45059342	4.926510003	9.9920207	7.908843393
ATP8A2	5.102043508	13.91837374	23.06260798	26.08287019	30.72896241	1.111736692	30.34133518	29.51662453	47.14075422	10.44184423	38.60950957	12.93385971	31.20848391	26.06758361	6.866996018	33.86461513	14.06629813	25.2620355	32.55551954	12.85635361	33.94350409	32.2778072	17.73660228	12.46932862	4.709185772	15.5059826	4.271235227	45.1901334	33.56601494	20.95482518	14.34665753	20.34708334	11.12811626	8.10835328	12.5463346	37.03040554	12.6857913	39.25790645	28.49786614	28.5504896	30.49672573	23.48369072	26.31306628	12.93068453	10.30178413	12.34001379	15.96224111	28.53062519	23.15280392
JPH3	0.847254425	0.322590968	0.158043286	1.780534232	0.018337866	0.128869887	5.07616959	4.293581987	5.587587135	2.791489604	1.658327117	0.802266698	4.493704351	0.293242876	4.066116834	4.490569396	0.011434306	6.511670167	18.69628561	7.393075263	4.390501209	3.827646055	4.179702577	13.68874398	9.124393942	0.983030592	1.767118158	2.567888719	4.619282983	18.52039447	2.06234924	6.850664061	7.845560483	3.273697262	6.678693591	7.062261542	12.71442664	5.294954342	9.134950721	6.183685355	5.903505698	6.768515518	0.530616121	8.15776208	9.101062413	0.022681161	12.1176026	0.125416784	4.360199778
CHIC1	2.496223432	2.971851741	4.017747756	3.090521842	3.668666449	1.710195709	5.085308501	4.322398567	4.502254007	1.294318675	5.311732781	2.69300918	4.110843662	3.405988333	1.378125103	4.940457922	8.556258558	2.685485529	5.974751534	2.673924781	3.773422508	2.972514468	1.706696827	1.685947986	2.831796939	2.536161315	8.229290991	3.192784591	4.210682728	7.244504563	4.222403465	3.623960105	1.607176755	1.480755457	1.523170559	2.607383218	4.321323714	5.799585424	3.520258808	3.020214398	3.787280419	2.439183085	8.22334743	2.158396454	3.078676314	2.440327074	4.913741747	13.9153092	2.380051896
CHIC2	10.10931154	7.79401317	11.59010076	12.90172429	15.59509837	10.80459608	6.810702786	12.57458508	8.430204381	6.67938559	11.00052299	5.625335555	8.58197153	11.92130061	5.252149223	7.312290054	8.813533404	11.07931683	8.889160902	6.367077245	12.29337534	9.984754344	5.999934509	4.729862626	2.110066536	9.216680024	9.902978571	10.41478608	13.01675522	10.94158099	15.7631542	7.444277517	5.083072693	5.603284537	5.324210311	8.664994214	14.73307889	7.528840072	9.439063184	9.443628331	8.662747734	6.767600475	7.444136794	3.22391863	3.080973575	5.009628258	10.19594819	8.402816382	6.866019543
PPARGC1B	0.531235384	1.254974724	1.294449184	1.380924565	0.895973147	0.184142261	0.126938628	1.546824264	2.886815432	0.814103299	1.826927526	0.994920196	1.598542075	1.782662403	0.739167349	2.323421964	0.450626	1.643053368	0.128061493	1.173741235	2.555486328	2.150486952	1.289322638	0.910797838	0.873694204	0.58300652	0.776002849	1.950646845	2.76667509	0.721938805	1.501688818	1.454804645	0.434209405	0.473330651	1.082161916	1.556167498	1.784798658	2.066385114	1.64846094	1.625980891	1.249839087	1.571270067	4.289766622	0.701774114	0.493127049	0.439091365	0.382076161	2.659217253	1.568031453
WASH3P	8.226277546	15.04189691	10.61188395	13.01761751	14.46886741	9.455415013	3.878299399	8.982934021	8.843233996	7.515838716	10.01742862	15.92214972	5.552771553	11.80295733	8.425689705	6.187145814	4.022912777	4.846927366	5.677114258	15.59692214	5.773680621	11.65398629	3.135810892	11.5007615	6.134657891	6.21668841	12.49612783	12.7290504	5.420189825	2.709534433	8.053269218	8.512720869	7.502536856	5.776777801	6.883917061	7.318330824	5.619502483	10.46044567	6.116815213	5.608849745	11.71922546	10.33108219	4.67311883	7.00124464	5.906061258	10.55565752	6.444638318	4.404901289	6.797801127
LMTK2	10.20959838	5.34333622	12.45122211	7.35568731	6.981683895	4.51545054	9.381892071	7.660281686	9.666197962	4.92830416	15.073314	5.037321539	9.409602787	13.93388084	3.29139219	22.43032227	15.79536303	8.644958701	11.89185545	5.286206007	12.77809257	9.412046478	6.228438289	5.053941188	1.746027551	5.721536356	6.217234744	12.42449372	14.33462257	11.75967789	10.98575222	10.45758184	3.853066205	3.382933261	3.369973775	8.550405965	4.591823117	11.57419227	7.854093506	8.93210505	6.81020974	7.644028646	10.75122042	3.737966977	1.535833014	2.762111549	6.032416215	10.4839949	9.439881588
SKI	13.25224144	7.369748772	12.08118747	10.94369588	7.734874768	19.41743215	11.60027831	10.84009653	10.98737322	8.899666536	11.52677978	5.96654335	11.52551324	8.974611588	14.43717646	14.10712006	4.781999699	11.50681266	15.77232362	7.717900259	13.32456308	10.34005449	8.168293754	5.659245877	3.164394325	10.95675011	6.66770047	12.13063771	10.50849028	12.01181224	20.92303447	12.25847038	7.357129875	7.70290202	5.044118448	9.196585316	8.06288918	10.98816632	12.02409521	11.06396853	6.529405263	11.36366759	11.09791482	5.770860547	4.900221934	4.269999603	8.017268379	12.53904459	11.86371198
SYAP1	9.924660227	10.11708607	11.55184867	8.505392075	14.71162793	8.505518996	10.05922318	11.09904467	8.59735451	5.43821883	13.76125376	9.082610671	8.568671844	10.25357975	4.41439841	12.71987016	18.32173975	6.967238527	15.22407825	5.488079788	9.906461707	7.925644717	5.625014813	4.572792665	5.768169871	4.63477838	7.979963618	6.743250994	9.494184398	11.33300756	13.88364872	11.59023738	5.225662137	4.674231808	6.76275426	6.550134455	13.96286202	9.341153956	7.906080083	8.834783902	9.830404883	7.165412954	13.69231992	6.968056446	5.873185451	9.64390848	10.74880785	16.46973407	6.768025248
PHF19	5.008709813	8.893182086	8.235305625	4.527339636	8.653052823	11.84032689	3.100142418	8.295399203	5.98704322	3.076398539	9.829420885	6.228510377	4.031223937	8.505154714	2.686923585	10.55403154	6.344880912	4.876956401	14.20731567	3.839457598	5.56962306	4.389860541	2.981742489	3.468676013	1.768777076	2.854527446	13.94981099	4.377953662	5.89350154	20.71320238	4.952575499	8.631022594	4.380187021	2.319091391	2.295845886	3.676329839	7.004115015	8.130872244	5.353686023	4.717620416	8.278650264	4.210069848	4.106288146	4.690926492	4.60462131	4.390775261	2.658158494	5.881805442	4.07755775
PHF14	5.403049446	3.188698051	4.936711206	4.145195379	4.385940466	5.952451668	6.906248175	3.460909342	3.937415525	2.603410544	4.803932723	4.66829723	3.382071284	4.719513667	6.558282574	3.484984413	7.56607503	5.023942186	4.628254334	3.220007769	3.663667083	3.390941045	2.845377909	2.922259574	5.636872271	4.233860681	2.682331134	7.550729339	4.669865309	5.917415006	4.374678649	3.214596929	2.864734175	2.701657892	3.896370787	3.803954926	3.116848522	5.250947298	3.9562732	3.531034661	4.860997333	4.239121191	2.820783892	3.591446531	5.371246666	5.738699274	4.982988689	4.133111894	2.8688795
PHF12	4.455766128	4.661576416	5.059408023	6.283389344	4.312546607	21.27093774	5.529665668	7.227250426	5.194330439	2.75636057	6.108976229	4.099243706	4.282810082	4.860597587	3.186790128	6.144863741	4.380776938	5.867451746	7.358554163	4.766559278	6.927811748	5.032951947	3.496244121	3.883482179	2.796553142	3.324420204	5.836352242	7.18963783	7.107046943	7.485952481	5.43446184	5.361555699	3.431218811	2.749896026	3.00067594	4.974831565	4.636497602	6.002203084	5.5961208	5.927999515	4.368439469	5.426465089	4.640797151	4.83086948	3.194764977	3.544957041	5.048186838	5.157655084	5.174653188
PHF13	5.44964182	7.695208164	13.62695063	9.484248323	20.51047741	13.84182149	1.849976468	9.594948499	5.906523609	3.708167074	11.90179226	6.330276313	6.828481679	13.22514353	4.788636467	11.76831572	4.032319895	8.575437735	10.57711965	3.702000559	9.725323237	7.798512345	6.974210162	5.311589821	1.387183551	6.409765383	4.181743042	9.728415539	9.553568142	10.73587078	8.297271517	7.74957776	4.738707914	3.264883468	3.071356915	5.371069813	4.715597421	10.41790376	8.164450105	10.62568349	11.01652152	5.859310194	7.21681267	4.594500932	2.973729216	4.453799093	2.584974052	7.940310935	7.651806662
PHF11	3.845629073	3.230478329	4.155108482	7.144513912	2.81308777	2.253672387	3.178743331	7.737319949	4.873734415	4.004406355	3.153748093	4.047645317	4.822490961	3.524061089	4.326669834	2.645252414	2.757381305	4.502134929	4.432472531	7.14069181	5.635550691	4.838237067	3.085554697	3.461851825	2.429776619	3.418134706	3.011203941	5.494712514	5.268345932	2.45819221	4.702465469	3.918407702	4.514571984	4.358679741	3.8654874	4.836602881	3.987553992	3.708118762	5.247997672	5.230103813	3.361541117	4.991449401	4.448550069	4.440827726	2.990572376	3.386580141	7.344997808	4.603449063	4.899195461
METRN	36.39980411	50.99627065	18.64332877	18.49149806	27.79697667	2.612882346	40.07518585	14.39699394	7.820939079	7.24972502	23.37307795	29.08784	10.57324275	19.62280332	18.87518809	19.39283622	2.088351141	4.653736478	18.49644946	9.54022104	9.867565495	7.44284268	13.79304115	28.92386431	21.10386964	49.32203694	6.551731834	6.337860281	8.002867836	1.877698254	13.80361625	26.99841796	12.53620543	13.96486783	18.92466816	8.027057203	7.956465338	15.26766427	8.14012482	11.54489415	27.59254415	7.109237909	6.18796728	21.26317215	19.92918156	39.78227689	11.4507758	15.86082714	13.57289509
SOX12	6.752439554	12.15149007	9.247194397	13.10367632	3.741412771	13.77911606	4.555749411	8.423124997	8.405855059	3.893625593	10.94815133	9.044826756	4.96183149	9.637605428	5.315174131	8.088289934	2.595354261	11.03230013	23.76446113	7.419637057	12.11844016	9.893488905	7.223950687	10.29600765	3.08247504	7.370741856	4.803635876	13.70093488	14.45429431	13.08142305	8.278273736	13.18940178	4.989045202	5.031070471	7.633189505	3.417719174	5.076800779	7.535853864	7.995742507	12.74879921	7.309648222	9.909937974	4.637534045	9.607867957	4.82214903	8.021104813	2.633551274	4.645160012	7.591355535
SOX13	1.463075371	0.268911692	0.355672022	1.680451351	0.342964941	15.6852118	4.307379013	1.749098417	1.938595124	1.463663191	0.320519273	0.408283989	2.301911559	1.374793393	6.677160068	1.034816638	1.081473672	1.092878271	2.650457761	1.989126479	1.068314535	1.84448213	0.814354032	1.174211328	0.627402849	2.558166911	2.918958061	5.215219514	1.959902668	0.640207043	4.163772898	0.740313617	1.229043729	1.782334805	0.964282159	1.932912158	1.914690893	0.901814707	1.678451872	1.865848495	0.278866902	1.893895926	2.37981895	0.255420183	1.470879513	1.024129484	1.480837815	2.746196393	1.210739608
NR3C1	25.27680587	19.6457203	35.54198267	4.605365206	29.22786497	6.93662121	14.27049264	8.08350201	10.91386438	5.783132369	44.14688208	19.04573139	9.130766015	32.35121154	6.963694688	49.12771536	65.93889759	7.7821724	4.389589834	5.061535616	11.08165842	7.813293806	8.713431249	2.5112586	5.462800892	18.53339628	54.32301719	11.03829206	8.438679851	13.07139257	21.33100878	35.316917	5.936958131	4.300972008	3.811229369	10.06379969	12.94394576	29.98087193	11.52920027	8.89610198	23.96638825	4.248674448	14.1108925	4.160268393	3.753583773	11.75795218	5.674003062	14.65949439	9.83757047
CADPS2	1.407406929	0.084321751	5.146824628	3.778211956	0.062769636	10.05141687	6.517543946	8.440339527	10.92275221	1.530032582	0.796009916	0.86187762	7.049546018	4.059789613	2.691298092	0.733616081	2.935431008	3.036573518	6.148422979	5.074938986	1.902956249	5.630384254	2.761335876	2.913255156	2.18499976	4.441623848	1.086770575	5.621423041	6.43997124	0.378642252	3.604997893	1.010688435	4.949052831	2.4001936	2.164474865	10.81227359	8.602266093	1.093634477	4.821238883	4.736264359	0.108263224	4.549412398	9.611964385	1.877440912	2.226334507	0.169388782	4.196980597	12.30943141	5.296836306
TRAIP	0.646931871	0.999102115	1.240307809	3.299193022	0.868622153	1.725629442	0.610201141	1.289372433	1.882394893	0.449935102	1.09277316	0.742398264	0.864225251	1.149119529	1.280223515	0.664712025	0.447875201	1.84909672	0.42676153	1.676241471	2.122120921	2.624148528	0.492028281	2.408208849	0.125826882	0.680548974	2.936610831	4.056678597	1.380757509	0.488836409	0.631654891	0.824622389	0.65140401	0.872113685	1.301759857	0.928881696	0.479649725	1.41581006	1.350249583	1.544133076	1.317990654	2.623163464	0.782044892	0.645055844	0.27070405	0.275475368	0.742274179	0.727008975	1.653462853
HFM1	0.374749864	1.973413015	1.69811774	0.867411703	1.314996312	0.170808444	0.053120765	0.366802891	0.735653827	0.213648451	1.097202322	1.674875232	1.03266177	1.235407546	0.238819798	2.96452911	3.742220461	1.271708249	0.4443371	2.001689199	0.776517917	1.813769797	0.314693515	0.673860396	0.140834551	0.65481163	0.517377262	0.945943375	1.263428431	0.477157916	0.597287912	1.153721302	0.687035124	0.330625604	0.535233239	0.414463679	0.693988046	1.300854301	1.421338871	0.760697826	0.551788813	1.442922861	0.759827454	0.469295562	0.348440293	0.354581758	0.028648516	1.04040048	0.776507101
E2F1	1.005501107	1.60794134	2.019898006	1.269299422	2.582535203	22.11507667	0.759659384	0.643939277	2.986786281	1.101330268	2.121599405	1.450835441	0.715126775	1.825429664	1.553876094	1.492203831	2.062633644	2.118821373	1.551629413	1.568694441	1.541894753	1.185015123	1.434691677	2.991948374	0.346078386	1.742177897	5.540504841	2.344237205	1.313066725	1.273747926	0.454037577	1.843813848	2.578660217	1.062917004	0.657625045	1.798917802	4.084746288	2.642964766	1.410115965	1.232552943	1.41564624	2.468232981	1.37265334	1.243795492	0.952244486	1.309982778	1.884103482	1.204263956	2.048741962
IFT122	4.546147416	3.89218381	4.60107826	7.355080135	3.907882244	4.103115027	4.551357925	7.734992572	6.526483341	4.330230802	4.477239731	2.9150738	7.02907762	4.359457127	4.466437635	4.536334249	2.928381088	8.262473444	4.84346475	5.96573044	8.761137608	8.157648952	4.049991658	6.014947631	2.766048536	4.76580625	9.200092113	10.52268261	11.42528498	9.734603194	4.861237645	3.086599688	5.943874252	3.720406529	3.96051787	8.204139184	5.883865592	6.150172154	6.572552602	9.764428383	5.576991282	6.486331066	6.047245024	5.252660554	4.618195244	2.046211684	3.824666091	7.527074958	6.068260423
E2F3	0.922569381	0.313129471	0.491692061	1.232671768	0.20538487	7.361075508	2.10259072	1.277070188	0.912283479	0.866138352	0.365904909	0.269404146	2.249638439	0.26853033	0.650260801	0.551843148	0.839535281	1.080458943	1.233833565	0.999857954	0.905979829	1.528258601	0.968265662	1.221021452	1.289237945	1.117309468	2.310528901	0.677855989	0.729744946	1.195870615	1.286963876	0.669845214	1.677148583	1.739115281	1.070668907	1.440477076	4.514993979	0.526855405	1.698243166	2.057522223	0.151193145	1.822446712	3.049364876	1.004617051	0.961538064	0.733864304	2.928529147	2.014783829	0.892493851
E2F5	0.906220932	1.339811478	1.262304693	0.804725545	1.404281507	1.247584332	1.142442441	1.248423645	0.550127944	0.427950155	1.421769803	0.779290174	0.810304354	1.343253918	0.210887277	0.799633387	2.879218825	0.619519969	2.464766292	0.949037751	1.056202125	0.644785273	0.619290481	0.396463132	0.100082161	0.604859841	2.641214162	0.984813299	0.865772607	1.696472312	1.415292705	1.257939224	0.475968893	0.37954204	0.512018007	0.48384819	0.740833444	1.157805659	1.345428892	0.706579095	1.263159748	0.790136024	0.73567618	0.355205523	0.402476857	0.523340401	0.303031106	0.606219627	0.573037852
E2F4	12.91572892	21.77612414	21.43383746	21.87139138	22.93264333	10.33431984	31.82501612	21.43210012	17.14661941	11.39472465	20.12121923	15.65057848	17.70250341	22.84993235	11.01742956	17.99605244	11.89080656	17.30038565	19.46201149	15.75460156	19.80246296	18.71213844	9.417306313	21.24591719	10.05502686	11.65210878	14.71386133	18.68411352	20.5894581	16.24875009	14.34648861	17.84491399	15.31610426	10.24463799	9.78314607	15.16438582	18.95769636	20.72872965	20.24355701	19.43309162	21.99168025	18.39032911	23.05966272	15.15103276	11.7061364	9.216485265	20.6804476	19.85574763	15.75815698
E2F6	6.060705002	4.134118038	3.957211621	4.569539011	9.273269135	3.487785282	6.130370266	5.107832541	4.28137702	2.200644057	5.17897898	4.489746506	4.070078358	4.735153146	1.45856516	4.844957812	4.46629728	5.250582064	5.977173758	3.222886141	5.243298411	3.92896675	3.113770351	3.827731371	2.110603165	3.355601512	5.100506302	3.905533154	6.247869593	11.94957736	3.93533939	4.662071554	2.947355443	2.55274633	2.847959898	3.265814438	5.31709701	4.437309216	4.552154442	5.108225453	5.299839087	3.654713524	3.279478906	5.480255302	3.293253752	2.6323737	3.812660004	4.436813502	4.289613761
NUTM2A-AS1	1.204717962	2.014142923	3.352473877	2.987936415	1.028335574	1.218101652	1.29088433	1.365542519	1.827037245	2.174090282	2.381461471	2.020853777	1.189613369	2.240650222	1.93749107	2.258577465	1.363383662	2.274603293	2.036061584	0.904629912	3.010892936	2.279171473	1.522300024	1.79623367	0.539029801	1.358248581	2.412489212	2.382523416	3.295720815	1.369028351	2.047603185	1.490481375	1.520491847	1.165004202	1.51112201	2.581126343	1.514628341	1.684774707	2.116841956	2.541409826	1.225964323	2.2464069	2.269658616	1.995756267	1.584881135	1.416130769	1.449806852	2.961183944	1.722660017
RPL26L1	20.47704935	19.23098895	17.03262632	15.41507593	17.93915415	17.06850107	18.65261871	13.03415404	13.84692632	11.00084999	13.83657469	16.28142894	14.72331365	18.18628698	11.55684017	12.92095277	18.87950744	13.6373754	17.18316269	12.46773048	12.37634784	12.65308007	9.583440391	10.85037706	9.478598137	11.8409244	18.76986559	9.929076123	10.08005452	12.03884181	14.18739436	17.29541493	13.02023468	9.615437669	9.638343091	12.48403153	25.85920477	14.03060363	12.60928949	13.83088762	17.56009658	11.2118049	13.20646959	11.45735554	8.30437	14.50903205	24.91833285	13.84989572	14.70659309
UBE2R2	13.79636421	13.84592416	20.97649386	24.78033157	15.03400073	54.65464905	15.51742751	23.39639054	23.43721965	11.50005012	21.82787373	12.00269262	20.03748445	20.26297343	12.18883952	22.43937803	23.07160628	23.91637743	18.86268916	11.37359892	24.58333126	24.37128124	15.47786431	15.69541093	7.697373324	15.57382599	19.28748378	25.63036512	28.34949726	17.53072955	19.17333834	18.47720763	13.42303884	10.98637492	12.39442932	22.45067476	20.05316816	20.0979871	22.20233968	26.9588263	20.8125248	20.98277409	18.70529838	12.70891714	8.903479453	12.89620191	6.544257863	22.05798497	21.54093582
CTC-534A2.2	1.507589116	1.756478255	1.066470298	2.242645386	2.181863722	1.05252709	1.193289137	1.230992879	1.047654953	0.905535005	1.298560007	1.656398163	0.833821334	1.640195988	0.417866052	1.001801104	1.469998194	0.998744993	1.384220924	1.372004677	1.727890748	0.937384496	0.894762806	0.989334082	1.346381809	0.713668197	1.733657012	0.76047732	1.104460269	1.491184896	1.06687416	1.295181873	0.790387378	0.794089849	1.080712549	0.917045063	1.767628728	1.280655654	0.925243762	0.920822394	1.720630334	1.005107636	0.703352621	1.006779776	0.606789193	1.006270564	0.8712234	0.965692981	0.998322971
ZNF789	1.849734921	2.334343159	2.945013538	3.543844343	3.059313838	1.907452705	0.939567929	2.259715385	1.92941161	0.938068142	2.687028696	2.643340998	1.361985457	2.606847114	0.758171788	1.796395743	2.719078087	1.739325468	1.22038451	2.689951532	2.195455906	2.464002587	0.926051476	1.550642635	0.839103197	1.130226785	3.943217963	2.931963756	2.468765851	1.237027317	1.323215423	1.745451446	1.564827202	0.851103615	1.250954304	1.880383356	1.478493588	3.067584248	1.673296192	2.748561626	2.685392052	2.08407724	1.680110273	1.447886381	0.84538408	2.070059511	0.724392068	1.36831105	1.658765802
EIF4E3	3.516057548	4.064522294	6.928421757	6.410703949	6.546081773	2.745250808	6.395565396	10.80514195	7.540122087	1.216831039	7.720473414	4.032267442	7.730629793	6.763853974	3.310337434	5.144992605	3.882143592	4.755003936	4.876128703	2.239175349	6.383070679	4.744367006	3.710733666	3.567700178	2.84231709	2.705444769	3.158829549	3.061596579	3.463757705	8.17860562	6.50056764	3.482539497	2.906797479	3.204414699	2.608085489	3.755755429	8.136762536	5.248626578	9.243002082	5.020225691	5.707088853	5.087132896	8.431952793	6.13553133	4.004754879	2.666889844	2.96576992	8.7317764	3.41063581
EIF4E2	4.342138133	4.742548393	5.786515869	3.772772145	5.707596341	8.47543421	5.877826049	4.613566614	3.559769112	2.837326191	4.970080722	4.121654455	4.552923698	5.463974332	3.176937339	4.72551324	4.789353853	3.679542331	5.826223956	3.389792914	4.580064448	3.481981973	2.299494501	3.451848231	2.28686896	3.683512556	4.294476802	3.26032885	4.249645227	8.528055446	5.166069216	4.81010836	3.062225807	2.767433291	2.033960678	3.216737647	4.247124337	5.131989432	4.547767309	4.367737193	6.477668784	3.402466143	4.357804507	3.030579668	2.853583536	3.154214078	2.94235269	4.836970628	3.88249313
TARDBP	22.74169804	27.93083333	32.15938088	37.50110153	38.00434428	38.62865677	16.93380779	38.16958755	31.76316645	17.15173813	34.64180898	22.57210663	30.23178574	37.14507484	21.50037305	30.28168278	30.37944883	38.88678946	39.92683444	28.21710771	38.36673644	34.46920999	20.2583908	18.61110717	9.43982019	22.21342446	27.43339368	40.80093782	44.32864968	42.38173738	31.57249247	26.24403403	20.8141583	15.97821077	13.92657961	28.75622225	33.46146456	36.04271782	31.71730873	36.08213423	33.27030991	34.03311499	31.8489841	17.54001183	10.17033417	11.87530685	17.13773509	32.32943343	29.57244778
COL14A1	0.168468861	2.080248639	6.524597913	0.311813218	0.17377668	1.201859853	7.602117708	0.167668829	3.318054969	3.590983188	0.562704353	0.375272932	3.084793116	4.638291042	5.82624836	1.918838568	0.289389495	1.140447142	4.850127696	1.82858009	0.722255865	0.238746648	1.092391221	0.137012994	0.329908843	2.494756789	1.068005967	0.601820537	0.375918988	1.077372231	5.80712729	1.04759085	2.498329476	3.699395811	0.682511398	0.988940975	0.632266292	0.558967216	3.927725559	0.852579611	0.141681811	1.343975625	1.686672218	0.240599506	1.911217037	0.969830518	1.193366343	0.328088619	1.390646761
ZNF781	0.460466983	0.953752638	2.935358	2.924565627	3.142555282	0.328090905	0.048901568	2.07306633	1.583348322	1.216951923	2.878381813	2.740063042	1.705738831	2.290146079	0.818804688	1.843964113	0.967226251	1.857913791	1.333230888	2.181747001	2.069624706	1.772045343	0.771020501	0.727458235	1.159634277	0.516687619	0.549127191	2.566081574	2.307984316	1.035186866	0.549847414	1.848602412	1.061639888	0.798958555	1.496983805	1.448574864	0.421893296	2.067103487	1.468552188	1.862740136	2.367466446	1.192597226	0.675694787	1.372497642	0.719977723	1.390826924	0.611525427	0.861453519	0.95906606
ITGA4	0.121793967	2.697332476	8.245494869	0.891035094	4.904214478	1.821741657	0.296623195	4.452455467	3.884628368	0.984787942	12.32796391	2.231061939	3.084920259	8.279081687	0.632261462	8.555446198	1.728157619	1.406830268	0.614436214	1.320341471	1.166420914	1.372178304	0.763952928	0.292035744	0.571261371	0.783520546	0.646418625	4.091290157	2.129783924	1.707910899	8.55380597	5.399583184	0.785885741	0.592175344	0.53179625	3.248366052	1.042948423	8.538500734	5.037742531	2.172253372	4.380888821	1.485194276	3.828474821	0.60169235	0.586573979	1.08581261	0.24825783	2.546225799	3.631715326
MCF2	0.244470241	3.659634397	4.380386671	8.028490338	0.581506609	0.02298687	0	8.444073222	9.918680961	2.215968858	6.307608858	2.968051346	8.370009305	4.855624401	1.628407726	5.566915107	0.176762558	7.372552336	0.323903158	1.910857435	23.92722747	10.57047438	5.107937886	4.537418255	2.682913223	0.070138328	0.255572136	10.52035667	16.80142465	0	3.056670982	3.425884195	0.351595986	0.817146242	2.384327248	2.007350168	1.901376227	8.827516426	8.015977572	3.42114742	9.21355166	4.156102044	23.43853191	3.40202142	0.088347269	1.366547506	0.133654846	12.80566273	3.818891248
DDX60	0.806024146	1.06756869	3.038832883	1.973625979	2.125105133	3.782710171	2.705562555	4.988472107	2.331940239	1.244929524	2.924322876	1.350582264	3.847925298	2.668627387	2.949722515	4.614387699	0.805110645	2.992081078	5.389272525	2.429432638	3.726281098	3.020389147	1.697888069	0.683666493	0.790248744	4.124179845	1.849576597	3.777407537	4.294498523	3.674246027	4.924642901	1.652756233	1.367736854	1.433873681	1.013932192	2.79561033	7.392564348	3.486325442	4.690495572	3.099526965	2.639294731	1.906334848	5.006043144	1.396118731	1.288184323	0.512378063	7.555350065	4.249835976	1.5249938
ITGA5	0.727819138	0.308584636	1.105739826	1.067315929	0.670992778	18.60738903	0.145899573	0.721398516	1.158647108	4.735468835	0.636300765	0.529195753	4.568910243	2.915299236	7.986919325	1.720879447	0.502065171	2.095011873	2.43896983	1.991534413	2.603844213	1.300367317	1.870545157	0.828090167	0.890525077	5.785973362	1.441739709	1.633279144	1.171154313	0.503948116	4.15746882	0.882459407	1.628199206	2.615282878	0.949000407	1.242539011	3.554664002	1.34145381	2.356773891	1.591214802	0.411356299	1.867127493	0.775998331	0.449744478	2.225264461	2.83357156	1.762543521	0.822456745	2.318984433
FANK1	0.95673092	0.981650955	1.391616902	1.840574613	0.286835303	0.586398086	0.709116626	2.851401769	1.846811568	0.383107629	0.702411312	1.267556634	1.458470259	0.715952335	1.033398131	0.439000719	0.065037061	2.547425686	0.642950094	2.902292326	2.357115514	1.803388633	1.261834001	2.141248416	1.036661321	1.658772754	4.176669376	1.82998902	2.611663945	1.029284521	6.919243867	0.756702237	2.415051523	1.85545523	1.855838556	1.342244446	2.310166213	1.269998709	1.965593612	2.172794783	1.170064133	1.592440625	1.195365352	2.859749632	2.958047558	1.569596406	1.428416178	1.961731029	0.902486612
TSNARE1	5.168821271	1.529433972	2.615071401	4.712942007	2.030424855	3.356641583	2.156504941	4.254698783	4.045926451	2.25594196	3.399004258	2.375865873	2.917295257	2.663673668	2.258696229	3.170532787	5.421111394	4.7955795	2.471173667	4.143376884	5.195421833	4.778061361	2.615834944	3.62926405	1.20154342	2.301550639	6.525713443	5.667045594	5.318473276	3.962867796	3.901319274	2.371887255	2.6864769	2.124046531	2.197843601	3.498508434	2.55584206	3.038141433	4.346699829	4.279738431	1.996010188	4.330911796	3.629253325	2.973952115	1.456781176	2.290065412	1.027924281	4.179306509	4.70859275
SLC41A2	5.762584521	8.713790148	8.251771004	7.163109757	10.03934865	1.003282472	6.962105581	7.373703419	5.212891863	4.574788861	12.34412994	8.797778844	5.441671173	6.413360682	0.900539028	8.72061319	17.29601685	4.767135375	5.90614236	3.116330717	6.943437093	6.671668701	2.936940923	2.695540037	3.204046025	6.870805584	7.44333516	4.245824371	6.808015172	7.326593838	7.404835239	9.629756432	3.774968097	2.395482161	6.416357979	5.578597737	8.27280458	8.508373688	4.918591582	6.285305735	6.006368548	5.620745583	7.89405821	4.941308092	5.02136305	6.330654997	11.05121375	7.554765874	2.642559994
IFITM1	19.77363656	2.058476861	2.74190467	2.674289944	1.244128005	6.380133347	1.719637217	3.114550743	1.14310796	25.52434871	1.649783923	3.292394523	7.299491722	3.439266591	24.41582592	5.094847232	1.163636479	2.18621032	8.181001997	7.912764754	1.016594546	2.620111823	3.006676789	3.710689846	5.192339503	23.75729474	9.655105104	1.942704364	2.038912989	2.437140021	46.72754783	3.667557602	5.560213426	15.07775939	4.091023876	1.478156221	8.336416218	0.861372501	11.93979626	4.169914455	0.880980055	6.228082599	1.246263361	1.324442993	6.293793966	6.862206206	20.75093589	1.317097926	1.047385852
HMHA1	2.836945325	2.513266161	2.545744801	3.389684114	1.727160552	2.091686013	2.198370848	2.324407868	1.615165627	2.408887578	2.016503813	2.084384967	2.88988182	2.2008353	3.569860348	2.89492432	1.056033905	2.309082893	3.621505518	3.199483895	3.174946515	1.306628029	1.599365089	2.797542487	1.628009157	5.363465546	2.674956008	2.561600775	1.497360905	1.882985438	4.881364747	2.746267431	2.797982714	3.318311881	1.200093922	1.764105884	3.511393166	2.158403005	2.146121644	2.505226511	2.999614278	2.396939258	1.139418865	1.845483224	1.433458568	2.502645173	2.954827439	1.136412908	1.334824512
IFITM2	33.07514411	4.399035057	5.443182466	7.734365714	4.667891917	42.49842457	4.80423295	5.093613017	3.909481701	55.61973364	2.913610925	8.595846157	18.38653116	13.93302224	68.74337895	6.557352242	2.832632733	7.559544978	15.37742508	17.99553067	5.880225528	5.47783816	8.359533072	8.579211969	15.69707204	50.76090185	16.06495636	7.319057382	5.557306264	6.381941498	53.39365308	8.452247333	12.15827316	47.44968295	15.07965504	5.386818505	14.56518819	4.507871392	17.08518069	8.437853516	2.635758073	12.11079366	3.062336017	4.538597122	32.99396676	31.13552446	27.07742883	3.109554619	5.221703297
HIGD2A	86.54441707	89.34163615	41.03246122	42.8586991	43.65421472	16.33237728	32.50246733	23.81372443	27.20870744	31.41610006	23.06443251	115.407887	12.77078479	30.2136408	32.53056207	28.00640574	43.06716725	27.84170563	27.27718439	24.4912811	27.29365432	22.35440619	23.8479563	50.23672099	89.88578958	26.11180405	44.86562038	16.29008775	30.50442706	17.48155173	27.37999943	64.89902649	33.94020049	23.75920185	47.92074639	23.9596119	68.93216993	30.01908957	22.18113166	28.718912	42.58282492	25.28283726	34.35963405	88.67563369	87.41761188	150.9535943	56.35302497	20.58458436	26.3602559
PSMG3	30.83646623	18.44154798	15.23742891	10.27827865	16.19356462	16.95292575	19.74073336	6.239033089	4.951523767	8.279870196	9.678864385	18.21896474	5.576630322	15.19439035	7.664375281	12.47150545	6.49852143	6.949883671	10.45238134	8.091707586	5.924162278	5.687968351	5.418515241	11.83427801	10.86281878	7.548538107	11.41843854	6.477249175	6.489370035	15.64210967	10.03821196	22.76756035	7.794951433	7.372023201	9.945166085	4.94961887	7.844045734	7.506246083	6.650389257	7.291152047	10.8135497	5.931046716	4.102227788	9.87369866	10.11127276	16.11027038	20.14291052	4.579123257	6.406153872
PSMG1	7.240384055	8.946267163	9.00309444	10.96724711	9.241215164	10.16762404	11.07678843	9.863776011	8.944876604	7.124490178	7.751341234	7.806154469	9.706576251	11.48846588	5.249458077	6.179010097	9.45364761	8.75259783	11.99348869	8.249921406	10.26552873	9.556890665	6.546826859	7.403942869	4.314402838	7.152194441	4.823047594	7.338508948	7.20047679	8.46096291	7.145213263	9.030592158	8.478722011	7.058382452	8.473887836	8.00767793	9.070982663	7.055377148	10.93530872	11.80143038	9.444792276	9.578725359	8.140289219	8.464291973	5.703755859	6.143615518	8.744999404	8.295360299	7.586155337
PSMG4	2.426447173	3.480555272	1.715864939	1.999556683	1.983421473	1.275046806	1.850603746	1.341950437	1.356192589	1.088284798	1.512421475	3.28603359	1.078409471	2.079276353	1.25699181	1.360427977	1.085673505	0.92746947	1.326511835	1.511255834	1.69257962	1.596985448	0.891073432	1.371619242	2.118081826	1.207128478	1.208585643	1.321006856	1.353382587	1.71161708	1.138583228	2.200995766	1.30182202	1.100747902	1.455255633	0.994066989	1.080261268	1.703232245	1.220987832	1.426188237	2.195028983	1.168477022	1.067567346	2.362379261	1.546407929	2.608402436	4.118090817	0.949272783	1.08579067
ACOT7	12.49093979	12.16821176	9.884538174	31.90369957	14.80960752	8.388597238	28.55449463	23.07024517	16.82415641	16.84130365	15.19013691	7.632002022	23.79101287	8.513366293	9.204996836	7.682603951	3.172992976	21.31070353	7.178123018	15.07676244	22.83767216	26.74755024	13.8612847	29.74785549	5.638332089	15.54358246	5.618866129	17.61349033	15.64026737	8.161596937	6.127152172	8.133956994	30.50430304	14.47748283	16.23048937	32.4740667	48.00686047	19.20656428	17.77289737	30.37934407	22.35995788	21.59591903	17.84038579	20.08928585	10.49322107	6.711730414	14.73306306	27.37428268	21.18836742
ACOT1	1.426005047	1.185933285	3.056841309	2.318342421	1.35678086	1.027972448	0.722789723	0.695455726	0.720698539	1.245863922	1.305278719	0.905387025	0.800370675	0.959453197	1.458113779	0.97338269	0.852610058	1.229908972	1.813766922	1.011239875	1.709160707	1.253858927	1.048170831	2.315858015	0.612142028	0.954612801	1.035251986	0.954946252	0.940126647	0.779096092	1.554914698	1.888021105	1.359300183	0.85688951	0.885046888	0.860249882	3.117897365	1.206826622	1.183218458	1.179952902	1.340702783	2.96631818	1.592147681	2.112122955	1.185266542	1.127495113	0.925791933	0.474511137	0.792418017
ACOT2	12.1976144	9.91963984	17.08859572	13.01700551	13.21516383	8.816767188	6.369941162	11.63554682	10.38275195	6.926205178	18.66796588	7.95201457	11.11589629	14.42574042	6.70907668	16.29699421	9.415925769	10.03949695	10.11048786	5.029436242	13.72332975	15.97574993	9.726594969	5.814374678	3.837456453	8.037998548	11.06510097	10.82626238	14.6713652	10.52546423	10.64832672	13.16303348	9.477053342	5.954695829	6.258069334	11.46756682	10.49596054	13.7935027	12.29247317	15.45836606	15.277852	14.43569396	9.255507852	7.716456218	2.254971538	6.413921378	5.802176285	11.33195883	10.54754395
ACOT8	4.506718127	6.241290657	7.474588359	5.990015917	6.956153759	5.161047815	4.219353329	5.788495684	4.892057091	2.986631984	6.285768656	3.995547742	4.013631915	7.583784067	3.260768804	5.532949345	10.47266113	4.069610812	4.117569494	2.759399106	6.207099079	6.287746868	3.518291679	5.275019896	1.352696228	3.946133217	6.120351748	4.068497362	5.086321196	5.006874383	4.417153545	4.821637429	4.411820358	2.776392945	3.331264747	5.071758058	4.31029144	5.945576154	4.885602634	5.378443109	8.667533705	4.407908282	5.557250668	4.373818525	1.864850836	5.778450574	3.744445373	8.899153396	4.69869276
ACOT9	1.422947817	1.390098565	2.039669812	2.153582479	1.345802894	5.871846861	3.20734103	3.52053484	1.896118436	1.665333787	2.250177415	0.952059843	3.162370916	2.840209633	2.050696965	3.489455417	3.823318239	2.375576567	5.810969	1.823264559	2.84835484	3.1552598	1.658014955	1.387848542	0.758951048	2.106447927	5.53172927	2.868306933	3.074272766	4.701956599	3.9202216	1.656360217	1.368161424	1.345385306	1.098799166	2.457960313	3.802873518	2.451309774	3.58044991	3.056956022	2.223671827	2.426933391	5.15227221	1.183911411	0.935948791	2.243142532	1.877438716	3.67811957	1.352510149
LMNB1	1.802201476	1.286462606	1.609432821	2.254569885	1.62843447	55.25704485	2.031530546	1.985686753	2.528359835	1.28431519	2.297069484	1.04064681	1.781109158	1.672932685	0.95217781	1.486214783	1.551111551	2.838025307	4.816820439	1.842654315	2.562779297	1.828924114	1.702559013	0.946580878	0.689826699	2.206470532	1.102573269	3.991482298	2.142849037	2.253895346	3.868952867	1.639508354	1.618288544	1.135717467	1.000991682	2.184624495	4.712301485	2.616107954	1.82660016	2.555901167	1.471211202	2.031455206	2.855046536	0.740719311	0.582844065	0.568403825	1.10218368	1.97525867	2.759220609
LMNB2	6.132213093	6.449531764	8.901907354	9.590667389	8.858153759	36.25823204	6.170505519	12.61057629	10.39782112	4.771946091	9.936864529	5.000028219	9.738420313	8.344794727	7.153504514	8.32474436	10.51733214	14.37742258	18.59523257	6.576385307	15.98594583	10.97102379	7.307138869	10.57464632	3.860822146	5.90612694	10.29687316	12.37970304	13.98864709	14.87793375	10.21230875	7.82708953	5.076237048	4.63601459	4.696898026	7.844593654	8.259213691	11.27776368	12.00455826	11.45683187	10.85375839	9.98698588	9.109334107	5.274307655	5.119132192	3.373680705	5.040008124	11.45983268	11.78656155
EFTUD1	2.16609627	1.846460808	3.914200923	5.240376524	2.954005656	5.071215223	4.989029286	6.070511431	6.723880333	2.235770327	5.735419135	1.238805047	6.300445918	4.389264241	3.008064389	4.713685371	3.322644258	7.85129812	4.725079827	2.814094191	9.222632883	7.001567021	4.721836406	3.130313236	0.828406832	3.479679059	2.982496883	7.896682398	10.02716899	6.971069145	4.307031581	2.395478573	2.399419446	1.822021745	1.839565054	4.929669856	4.078544026	5.641780592	8.158683372	8.054139361	5.455443494	5.676898519	5.552868478	1.831086346	0.79268014	0.911041801	2.345483006	5.85341519	5.632382146
EFTUD2	3.007280645	3.022086911	3.536452725	2.529813846	4.952852927	6.615660197	2.510374358	3.512312645	2.743459105	1.937033201	3.727693205	2.103756545	2.70536217	3.782921894	2.689486599	4.663911326	7.411867999	3.123051083	4.382842113	2.229900074	3.553114851	2.996899801	1.877905117	2.934086762	0.979937738	2.653179512	5.08342352	3.39332572	3.804543442	6.814099579	4.816245988	2.675958995	1.921452264	1.764074821	1.444586631	2.193644109	2.235664425	3.473718116	3.378369387	3.096615423	3.927582573	3.386067243	3.352535372	1.739591573	1.68895453	2.281529483	3.624297538	3.767126764	2.598526441
RP5-1112D6.4	2.126323177	1.789204181	2.787889234	3.824186608	2.086324608	1.649442014	2.461035053	2.264619481	0.923516305	1.995591056	1.379901644	4.618080404	1.7093494	3.422819137	1.985899359	1.616514284	2.378202169	1.173869041	1.510726196	4.768622361	1.493283974	1.285374232	1.851825856	3.77912594	2.373692885	1.747511893	3.374847129	1.787645071	1.534142842	1.464243733	1.21143767	1.826741256	2.34688963	1.976461038	2.877412505	1.322807943	2.397198468	2.412461584	2.007655018	1.46426547	3.121853424	2.559585894	1.398999219	2.568040273	2.931987303	3.225584115	4.045998552	1.094485068	1.286197347
SLC16A13	1.028584639	0.789746588	0.69214932	1.314720404	0.34801234	5.117557845	1.122961123	1.762847659	4.190117823	0.937382762	1.406168884	0.344380795	1.514612978	0.976518316	1.470370359	1.358211659	0.66726872	1.218366446	2.124543977	1.457148044	1.323162653	0.980153943	1.629142721	1.086197489	0.087381454	1.641706621	2.87208763	1.738025653	3.070858517	1.296720269	2.280263405	1.149200186	0.841673957	0.571456412	0.913241892	1.216042419	1.718290333	1.023576331	1.490259377	1.121420954	0.817471703	1.856708443	0.780702138	0.886968784	0.486430663	0.064565777	0.319951899	1.022375966	1.138222861
SLC16A11	3.7174518	0.431943142	0.106162344	3.077857461	0.177927916	10.2969913	0.259985748	5.081555108	2.906776244	2.113077691	0.821634902	0.42627769	1.436791503	0.241579127	2.657365671	1.6502485	0.698949252	2.082309095	8.562850511	2.659347822	0.668341521	1.971081095	0.41178569	4.403045632	1.742341669	1.373487838	2.797797657	4.077099518	5.088522782	1.198800234	5.150523518	1.086078037	2.281706236	2.180022322	1.379513484	2.908067491	5.140209636	1.198578101	2.277209263	4.795272122	0.080374602	3.743377086	1.05861201	1.690242261	2.270710931	0	0.695221302	1.493454638	0.905236963
SLC16A14	0.277322514	1.203157172	4.022294436	2.544312304	0.507440472	12.73700983	0.913398695	2.277728103	5.236351167	0.864384325	2.306466553	0.559215946	1.565636663	3.062089633	1.329589187	2.728357382	0.330163843	1.65513633	2.30706157	1.138153414	2.654622231	2.830728784	1.52407632	0.975526547	0.433938814	1.726745591	0.739808931	3.12548273	1.45760777	1.118616114	3.099765589	1.457096469	0.83554178	0.891768974	1.026337918	2.901325418	2.935780986	1.151287669	2.193839813	1.795296165	0.896962976	2.058040924	4.174667447	0.903093857	0.366478353	0.563954647	1.4114079	3.408771061	1.61880292
IMMP1L	4.889020647	7.212105457	6.27610155	7.450811664	5.178780904	3.701997485	2.54097961	6.236740538	4.229579559	3.832373899	4.015138416	7.316323185	4.11000905	6.772273835	2.913081863	2.523891959	7.818991839	3.754658013	2.880363872	4.950067612	3.881931392	4.969410254	3.025143949	5.006842768	2.763591572	3.246820765	2.895578766	4.685029564	4.732989037	3.92282435	3.235355795	2.661132619	6.154777672	3.825209267	6.055841848	4.804744765	6.188966965	5.505057612	4.432501663	4.932688813	6.046772222	4.35497077	4.045885777	7.414675082	5.041725397	5.618466851	4.401489653	4.260229652	3.276475432
RAB27B	0.099599873	0	0	2.317154211	0.009772629	5.696792908	0.077347976	11.14996175	1.093581485	0.514493018	0.004700834	0	5.431830317	0.004422883	0.480114736	0.080767712	0.022850919	2.722399354	0.039192631	0.585290908	0.44766371	4.041435922	3.778097947	2.162360117	1.288235667	0.298610092	0.419962393	0.97133446	6.195553045	1.10737104	0.836247853	0	0.472705476	1.240573693	1.97583009	0.875731371	3.305759911	0.737127167	5.618967366	4.928806865	0	3.743167418	6.1051089	2.751114568	1.520371852	0.00604363	5.40763966	2.433481714	0.786384964
RAB27A	8.831719654	1.470820211	1.991590799	8.4409812	1.309235716	20.50342335	26.39895893	10.85617991	8.397344931	1.928290166	2.413075938	1.77559085	5.47168753	1.871462864	2.674726651	4.088905676	10.23878412	7.027664152	9.421085511	3.881743735	14.71425474	6.133458054	5.304574451	4.414319918	1.692483478	2.717011405	4.45641336	7.908167866	14.6527607	12.37276808	6.972278576	1.932724013	2.602828038	3.315634208	3.448020459	5.216234093	5.208731309	3.972490707	10.17873569	5.80990778	1.604433696	4.469204683	9.804854689	6.900379833	5.191350461	1.547177931	6.003459397	10.75949557	5.417319647
POLR3GL	17.02684701	16.76151162	20.98235108	22.21871914	24.30410421	9.474604238	31.53258984	24.09153395	14.65360371	11.86798599	20.70604305	17.94812562	16.29467196	20.74038582	17.26682293	17.41429168	12.55332584	18.06157263	17.60106295	10.72378173	21.82329286	18.57899385	15.6456334	16.30891431	8.475625241	13.00699673	13.28563807	12.84708689	19.46064714	17.85709573	17.40237749	17.50407396	12.21889299	11.09849047	8.725843835	15.33304712	22.27163474	17.17008893	19.39275536	22.57126041	27.23758765	15.49882834	23.50857904	13.70444408	6.637890143	9.646277556	22.51119949	16.03196572	11.61307953
SFXN4	10.73882845	14.63033968	14.01597742	17.74222445	16.38844697	6.291330634	18.46413775	12.71747098	9.656447331	10.49659529	11.57695709	13.24367909	11.96760536	13.19761772	8.557597957	11.30050406	27.09247964	13.12590449	15.8356878	11.99347815	13.055235	15.13014704	9.059796215	13.47897071	4.930105613	7.169962715	30.6070587	13.6305886	11.77055365	12.56240314	10.98888516	10.07690325	10.62814033	7.636875807	9.530606699	10.21147618	12.49872442	14.1287224	13.0578855	11.75062474	15.66678258	13.85532387	14.77102292	9.436593762	7.584792722	9.738268102	10.47811424	12.83656774	11.60647063
USP28	2.355677192	3.873909702	6.068279076	4.835606279	4.178235306	6.305387948	1.453613854	5.765240917	4.125502413	2.262349134	5.614047223	2.374554405	4.295222327	5.655697268	2.027748092	4.198395786	6.27166974	4.687471111	6.813558633	3.809740283	5.544091572	7.886880082	2.812247724	2.342885766	0.829077192	2.484895299	2.765974634	6.672031454	7.22375198	5.308962937	5.768970068	1.925292562	2.007169764	2.149546817	2.279827547	4.330267865	3.50878526	6.717470459	4.741720273	3.881516323	5.036933919	4.787645849	5.264399213	1.449186361	1.188546509	1.366572658	1.145688923	5.631874279	4.476709173
TINAGL1	2.960905024	2.193073035	3.096261352	2.851673226	2.880690502	8.651137774	0.126873777	2.832664188	1.128638239	8.607198098	2.169901952	2.821900439	5.630692128	8.371668794	48.67825049	4.198763859	1.117855366	3.666191686	8.084272943	6.73085812	2.139410938	3.889769182	2.082599417	4.051441341	4.609143112	8.522891269	4.699100495	2.814899848	2.828977327	3.747868598	10.97495272	7.126757385	2.854367378	10.35083209	3.136350099	2.044950691	1.976701824	2.105092628	8.286712565	2.453819889	1.572612847	8.199680348	1.219528065	1.746726306	9.043694607	6.580137154	5.867374447	1.091786057	1.756426299
CABP1	0.08845312	1.014201112	0.339059234	1.824251044	4.568832305	0.516248414	0	10.71856316	1.539624754	2.398415657	0.256448247	0.749059634	3.341640933	0.909027036	2.131912687	0.301715401	0.545026784	3.131441838	1.812141405	1.386539107	3.356569967	2.415261837	1.154291437	9.010967861	3.377707883	4.898390984	0.151364514	5.979506231	0.364679738	5.986702227	0.351626254	0.949109378	5.516009417	3.648957123	3.150038266	13.14373857	5.600673122	0.558759902	2.165466967	3.13564994	0.246430889	2.14044981	1.299987208	32.05921817	9.644420969	0.398710389	0.334838701	1.387568415	0.688721458
USP20	8.038929673	11.1492297	12.79121081	10.14759829	14.80675052	12.33654526	10.77598312	14.90940697	8.923335956	5.28442361	15.29070603	9.142849823	11.65126794	16.66507006	8.028640487	13.63937526	17.37416829	12.33893772	11.95092744	11.11319165	15.41871116	12.24280333	8.824489026	13.37589194	4.086751805	7.601813085	21.90105163	13.78962864	12.69079585	18.08192825	12.81116537	7.853360822	7.264296256	7.041613161	5.305532261	8.229791515	10.45984372	14.05454823	14.86985527	12.0068313	18.0862776	12.05271292	15.68871431	6.511735153	4.348955611	7.653124118	11.16988669	18.08026487	10.11237641
USP22	14.5673568	10.64166062	28.39564457	21.2298295	39.85906453	39.45668004	37.41478253	37.13978168	33.21968504	7.835047134	39.10598929	6.654839993	34.44603332	23.91882132	12.00417242	31.13762815	65.59994412	35.44917344	39.41854966	11.04369856	48.58529776	33.26123978	18.80366119	17.34273032	3.638457027	14.3687085	37.36518377	44.8959658	37.35350425	66.68490213	28.34772207	16.30025601	12.25396351	10.25408988	6.74834315	26.68742775	22.77543898	30.12018599	34.23183296	39.22356729	24.38005013	34.02020274	40.1521692	9.676719344	5.429710935	4.165514301	17.40131983	46.64099611	24.68838079
RASA4CP	2.618251608	2.522597757	4.361675248	3.559567586	2.291511574	0.915266849	2.147200102	5.190598031	3.448765451	1.928831968	5.072136512	2.517482898	2.234179074	3.321926369	1.838196841	2.983819824	2.243722512	4.458889132	1.818852354	1.983080362	5.445285593	3.193332043	2.937928086	2.76387233	1.202431916	1.909780239	0.935431953	4.20740859	5.249496416	5.446119171	2.170947602	2.337812631	2.275628238	1.232405708	1.932542996	2.724195307	1.824264742	4.71345071	3.143997284	3.146622713	4.488278625	2.784285514	2.191385078	2.945041647	2.088871754	1.306413246	0.781800138	2.32911926	2.862562071
TCEB3	5.45111897	13.35977672	19.73447899	8.973827692	12.17912791	10.52349206	4.355484675	11.73156113	12.1498954	4.107208463	22.54580485	11.17774548	9.748903802	16.77383674	3.931586636	20.66084657	7.472307166	9.547789979	12.47509376	5.03406502	13.01561934	10.67501762	7.04382613	5.323780241	2.723129313	7.337695792	4.263233353	9.076691226	11.74789424	12.49486257	13.64969941	14.50598207	4.508639553	3.505581716	4.371043874	6.970321875	5.222496677	16.56596196	8.802879229	8.998372051	14.44176389	6.550404069	9.441422284	6.77373967	3.864454721	7.515204125	3.870685013	11.23286951	7.861513838
TCEB2	159.4964464	175.9182179	112.5326339	104.7240562	106.2409481	88.9146243	141.32125	80.57657541	71.50505114	102.7587155	78.42151865	188.2321119	66.88387188	123.9651297	128.9364809	83.01546051	64.85985275	83.14755387	86.19030863	86.37381078	72.3217551	70.24129567	62.14676743	158.3323366	144.8169624	71.27648641	57.57218013	62.95749285	65.96521287	93.07435551	70.80811352	122.2901014	122.0446325	91.94405926	151.3397224	77.04072809	123.2424749	70.95632342	78.13224228	82.93023036	107.7924019	67.95941425	55.20262851	137.1022277	169.7446145	185.3990257	140.7403307	75.63304733	92.55993904
C9orf69	7.027601524	10.26102598	11.55866077	16.34031841	9.594067936	20.23797711	8.189227806	11.24559665	16.66502916	10.04227193	13.72728343	6.529617264	10.25089534	12.34821318	9.040585767	11.35669336	9.857776623	15.36733552	10.92701043	8.266526017	13.15045809	15.73984424	10.69624776	13.77370804	2.774425081	16.81317083	9.47397316	16.07440421	21.03889396	8.177963648	13.5490299	10.94000492	10.9954663	6.106207371	6.881504038	14.15548983	12.23290599	12.5803731	12.66757702	17.10786354	13.89915306	10.56684124	12.48719733	6.917391653	4.02900765	7.766386469	4.945043579	13.87230115	14.10937219
LARS	5.853969653	5.486543573	8.380966521	6.46632635	8.817077837	11.71813109	8.633591982	10.09984581	8.980959068	3.510716156	9.071982549	4.552534956	9.931568479	8.750177702	4.764649653	9.090825983	21.08729378	7.772363621	15.67588502	6.624397652	10.11881449	8.810933568	4.743545382	3.485550228	3.195545051	5.251705918	13.92844702	11.16166121	10.33592652	19.7004879	9.488841084	4.838946806	3.819360143	3.288562867	3.441646537	7.69962323	7.941980199	8.976609215	9.001176783	8.046143227	7.43636349	7.290513155	11.86778974	3.513652076	3.370995702	3.070771574	5.824625689	9.620613931	6.117104952
C9orf64	3.363431871	2.640560152	7.053195596	5.834146274	6.866465834	15.61250659	3.143471267	8.615230825	7.778495721	2.80228077	7.092296373	1.53860527	8.038314207	6.347726884	3.569520236	7.625213913	11.20155544	8.252594246	9.878911001	2.299233636	5.973792526	8.29526059	4.171615795	2.610672226	1.136022943	4.35142628	4.262886198	8.131291186	7.936509205	11.20717881	8.211613345	4.141246238	2.963872638	2.319571487	1.698383805	8.129713389	6.011129195	6.741999497	9.219837491	7.79641404	6.035204845	5.92078144	8.799867734	2.435744102	1.45564184	1.448380643	3.242048322	12.53459682	5.595780768
LTV1	7.574594607	6.350329828	6.022073827	10.00795457	6.979889625	7.440610303	14.31678784	8.403975239	6.29421113	5.29593347	5.390866923	5.550219614	6.165244768	6.300101112	4.250172162	4.712426499	9.746492058	7.630749011	9.865272969	8.503394014	7.331369435	6.792762231	3.454149659	5.062771203	3.357018528	6.049929695	8.353256021	6.815768424	7.865077734	6.422867622	7.306667917	8.833923756	6.104359038	5.587889811	5.018829889	5.96162794	9.501279163	6.305228055	6.962660649	8.812375011	6.909944192	6.887674972	7.402363293	5.944998101	2.915469427	4.207099498	10.6198436	6.729637947	6.124400215
SMURF2	2.663793667	2.224597695	3.252805993	3.28821256	2.091991118	8.430464951	0.692414518	4.55034924	3.074124554	2.095023724	4.085389023	2.282366736	3.517915225	3.008007755	1.973512279	3.54991171	5.435667914	4.007669738	4.416920461	2.438742749	4.043489504	3.423505516	2.294014838	2.029537171	0.936582695	2.455433705	3.882547417	4.429206447	4.655356311	4.271187362	4.622311742	2.657176174	2.734715585	2.069141662	1.823272512	3.128379869	3.639046356	3.365799746	3.765164325	4.049884849	2.215226092	3.529051007	4.426878527	2.000481172	1.388634777	2.019650769	1.492845529	6.55372921	2.843785749
SMURF1	5.401906075	2.565122482	3.780460363	2.646166436	4.195098565	5.818974391	4.459971422	2.618411147	2.131033004	1.324785015	5.288363717	2.16381081	2.378751979	4.80283375	2.649437743	5.467684132	6.42943581	2.708727127	2.996131045	2.097694341	2.359036535	2.368476305	1.345243535	2.425203167	1.060600057	2.202321633	5.103148969	3.592400785	3.173491465	3.963560334	6.931956393	3.398829409	1.132567764	1.593330133	1.118118099	1.676214806	2.249106038	3.535525117	3.290780017	2.830752967	3.392763567	2.883251723	3.532981673	1.233425709	1.125259282	1.252445075	2.673192762	3.426757101	1.333764775
MPI	5.041680094	5.451522269	6.688417824	7.570886094	4.097498835	4.198305192	3.556825939	6.821692999	9.754713947	4.735656151	6.409828294	4.094792257	6.728548132	6.16069022	3.112600223	5.248846178	3.982692662	7.353345944	5.677068251	3.795920906	7.723478041	7.122467473	4.117271242	6.659283064	1.433733164	5.13138862	3.665596935	6.327765549	6.767458335	5.823254918	5.28111739	4.060010384	3.61509271	3.269205962	3.319944824	6.798541134	5.220866207	6.942161436	6.201654838	6.231398091	8.59626687	5.7248944	5.00404302	3.583442194	2.322701067	4.223320794	3.37668578	6.979167989	5.660650462
RP11-556K13.1	2.63209555	2.516209549	1.185324642	1.895995496	1.787941955	1.800956678	2.66089535	1.035059943	1.313198423	2.237682015	1.14671556	3.269555155	2.250057385	1.906078694	5.114177968	1.313491548	2.972919505	3.338377382	2.266216438	1.558312534	0.655215104	1.417434146	1.421098876	2.834503483	4.788580168	1.618723708	3.220811643	1.011592526	1.330464141	1.987447991	1.55423421	1.510816092	1.69838163	1.656151091	2.796156105	1.433122342	2.880010276	1.055511161	1.605821988	1.90106543	2.189653891	1.439847847	0.852562981	2.715713331	4.394512994	3.587403602	3.104916143	1.111648766	1.526387259
POLR2F	8.987410522	10.70656334	8.046169501	8.884741606	6.678221896	5.686128498	6.153771353	7.911321559	5.079217279	6.62317458	6.265965168	10.64133774	4.953880012	6.801029899	7.205337244	5.569064894	4.857052624	7.340256195	3.483700349	4.772184858	6.850615176	5.867756579	4.871603016	9.01924407	5.289416444	5.650543227	4.804915836	7.180952191	7.999492623	5.590805507	5.300408766	7.84887467	7.396257912	5.940609816	8.076520564	6.173166348	6.316749753	6.65906262	6.664603202	6.868557365	8.852163243	5.180776018	4.215003933	10.12632333	7.076417984	8.036706346	9.61855112	5.790592417	6.559175811
CEP350	2.399097054	2.476551229	3.136298884	3.155628474	3.158937775	2.75174201	5.095679463	4.385655939	3.306788079	1.992867195	5.176607016	2.536646638	3.717620395	3.263871791	2.028499364	6.466279021	3.412948386	3.703338893	3.971717233	2.497931962	4.427208468	3.494886318	2.094311275	2.012548758	1.023340945	2.270570393	2.177516929	6.22902083	7.570156076	6.099600745	4.651296652	3.115288447	1.6253382	1.3118649	1.871878544	2.684824583	2.422203259	5.206421859	3.636058233	3.406963699	2.484585143	2.747909046	4.260023811	1.470895116	1.259242326	1.582951852	3.256753933	4.625177111	2.235829332
AQP1	60.60983246	0.946426143	0.863811431	3.575005654	1.765316764	67.41477319	2.695463098	3.667888173	7.594258903	35.96508813	3.02819816	1.98477684	22.95049531	15.8013502	7.085031429	9.700794983	2.786787064	5.035757959	5.851897033	10.76223134	18.19259263	3.639044198	11.77123789	2.707012794	4.514567996	77.97928432	42.79298757	5.304936588	24.43821497	0.734193199	165.9249954	0.654253395	7.501875257	2.725322706	6.684679536	8.738387918	24.15755265	3.43840052	8.952150766	19.33556134	1.552685155	6.938896374	7.770925784	1.73129803	7.969414437	12.88107731	21.60750773	5.365954515	11.16241773
POLG2	1.059650927	1.516013778	1.43897292	1.726290469	1.672123283	1.841726804	1.004982789	1.778823993	1.224758529	0.669288726	1.948942602	1.205835669	1.528767837	1.853109654	1.137446794	1.033515216	1.373461609	1.21153895	2.015610726	2.42011073	1.698870567	2.1132038	0.958444785	0.872213241	0.430614155	0.930844086	2.240287742	2.16223194	1.969247404	1.76168543	1.834413827	0.793711219	0.795789889	0.731109739	0.843832274	0.894062341	0.585532606	1.840713373	1.454353621	1.235053543	1.655939793	1.370315643	0.899093868	0.509118131	0.273584475	0.994309153	0.640541246	1.109614461	1.380026695
ATP5SL	7.755394922	9.834104289	7.253901822	10.85312441	7.452011836	7.706839916	4.380541278	9.637440884	9.941203672	6.880867198	6.76243721	9.402912592	8.380111771	7.142904575	6.776427717	6.919291188	10.32690854	7.851977831	8.628537616	6.343997159	9.264973219	9.610792357	6.199946219	9.239957284	8.210800031	7.038615718	10.75932828	9.626976141	9.174889644	7.74272312	6.776972019	8.543546206	8.074999826	5.245618274	7.346342269	8.007317567	6.060760587	9.162282255	8.383469108	9.105974912	10.86640764	9.654291372	4.08289406	8.296952383	6.125561189	7.925192434	4.19147212	6.045413771	8.41733875
RMND5A	9.23650928	8.607971112	19.55318777	11.75307981	11.74209185	13.36789844	6.460012825	14.9805359	13.08425161	6.064156581	16.50810866	10.75782405	10.58457085	13.84112766	6.31936556	14.46848392	13.8278552	16.98250312	15.00730351	7.637803817	19.72066283	10.22690425	6.934165891	6.895445777	4.777568803	9.430359065	4.373519697	14.13256013	16.93056154	22.89484098	13.52923874	13.81676353	6.364135872	6.168633954	7.085760308	9.330973949	11.95962859	11.65713991	12.7271541	12.31013366	10.02976746	10.13299153	15.86721272	8.631757319	4.943177697	4.680427321	4.551208782	19.68678117	12.72934022
DNAJC18	6.955643056	5.598801847	11.55590271	7.296156134	7.65204788	2.875331759	4.675791865	15.40257278	14.64733534	4.961487198	11.52902447	5.408920767	10.24647753	8.747687893	4.064148703	7.601742763	12.8710667	12.01505844	12.97664632	5.616871727	18.37372273	10.3743117	5.868258672	6.168300806	3.768279817	5.770969073	9.302295997	10.78280668	13.10696657	23.07513064	6.094873116	6.191686447	4.112091449	3.699564736	6.680522832	8.713422993	9.858911581	11.18975513	12.30120351	10.39750872	9.412931	10.29108428	17.99082419	6.540133529	3.716122449	4.528266818	5.774760582	16.0505291	9.285735733
DNAJC19	9.980462767	13.74587641	15.5992381	24.97806198	13.57005509	10.96329662	12.41739471	18.84819975	15.36788477	11.45640667	10.05425877	17.3525534	18.59610079	15.83961444	8.467788691	10.50846146	12.04803402	15.78190799	12.15695804	15.4042533	16.32901445	17.43630817	12.59211746	12.676889	10.37436679	13.1374299	54.49726967	16.65017761	14.92995313	10.55507552	10.05213761	12.11979002	15.56102846	13.29038229	17.70839835	16.25470859	19.83018497	13.35535724	15.163296	19.06531234	14.33674449	16.67759066	14.79624502	20.95314786	12.66545062	12.70080491	14.60564024	14.1763014	15.34101909
NDUFV3	6.70811816	9.417946961	4.894733817	8.375648506	6.599101045	9.176532218	9.241089968	6.836549326	6.447885564	5.367646153	4.124115673	5.127133164	5.738155277	6.268518284	4.780111602	4.120552139	5.631492012	6.182931969	6.375966018	4.647251525	6.439087567	6.265163569	4.389221285	8.038631774	3.664546821	4.227882627	3.812292188	5.481326702	6.360838744	5.988776798	4.970316076	6.46028495	7.197937311	6.159425111	7.161425191	5.393294494	7.696078441	5.305348676	4.703493517	7.578360196	5.532787433	4.205828212	5.336742546	8.546718485	4.827734747	8.360299707	7.735045162	6.768308695	4.73032135
DNAJC14	1.722483531	1.289872671	4.9558263	2.946824981	3.891521333	6.166954667	4.210853901	4.440464797	6.097485182	1.209699674	6.55373942	0.532654697	4.681006417	4.887482065	1.430691496	5.666787774	8.406284663	4.915541588	6.658261533	1.286213454	6.185588509	4.971559909	3.18202054	0.550686017	0.554929584	3.503181622	5.290532971	5.499705603	5.875102394	8.706166404	5.170332585	2.610517889	1.277188959	0.919596848	0.496229767	4.464590812	4.069908472	5.57527977	5.029184804	4.460091541	4.157883647	3.524744474	4.29437213	0.562279322	0.316025981	0.235837158	1.254999869	5.237855511	3.653601816
DNAJC15	10.11126807	15.06785384	11.07091188	24.09508762	13.98270704	6.008134373	10.86428039	15.5470561	18.04576373	14.57602539	10.28752856	16.68738408	14.99909908	16.40529863	12.49594113	9.281701889	13.94993692	8.178724366	10.77626637	11.33520667	17.38550528	18.71553095	8.545476256	9.544848768	6.118960825	12.83541398	5.137423744	18.00889228	14.39020014	12.90110657	13.89574865	10.95370097	17.28695708	11.825034	16.64683759	19.52862395	19.38961718	14.45412749	11.0975487	17.46377209	14.19674244	13.86103618	11.7157848	13.25214363	10.63397875	18.01921053	11.69217694	12.85427962	13.45355028
DNAJC16	2.251885317	2.5201373	4.192013714	2.504394612	3.371539733	3.853561797	1.626656716	4.128698368	2.635168882	1.531732077	5.201934594	2.540093324	3.122174688	3.65828983	1.47512239	4.78626694	2.693290439	3.41485506	6.489510781	2.445524348	4.215619308	2.63570946	1.686387718	1.616751895	0.803956829	2.209762767	1.872172759	3.359704161	3.849662303	9.221457047	4.711455088	4.192810185	1.898694144	1.424911539	1.264648003	2.27541435	2.610735138	4.180619077	3.260732265	3.44958013	3.367865701	2.979818244	3.685545239	1.906267703	1.675224336	1.258893158	1.759415511	3.706006511	2.818144345
DNAJC11	1.984675021	3.276727001	5.704251059	4.608434944	4.367406119	5.36243576	2.405554296	5.160157657	6.94259857	1.839976052	5.959653281	1.6168744	5.186923946	5.089970979	2.086714647	6.330111693	2.639642925	5.187230058	4.709721824	2.901860913	7.944293953	6.782835403	4.067410121	2.611121809	0.487180892	2.806435517	3.321439153	7.862606724	8.071245385	5.517222385	4.774793505	3.035907174	2.206421651	1.452665582	1.472785427	4.079835766	2.875866353	6.064919263	6.158109745	5.931931993	4.838151255	5.930517659	5.532887844	1.626585949	0.591712139	0.663228224	0.859486096	5.665542663	4.813050352
DNAJC12	7.972205309	15.48057217	13.66387601	24.14819394	15.02693285	0.325486255	35.11220926	12.87676211	14.30369857	8.778941581	13.9449351	15.17031521	15.52515583	14.06755082	5.376758893	12.1767002	10.15598875	14.63627336	13.499182	10.92830103	12.90267891	18.90656921	8.499465665	10.05791828	5.577770375	11.10839738	11.04073504	15.72292889	14.85726006	35.37336698	10.68614942	17.98931496	10.96037366	7.930351521	13.54542791	17.78879185	9.046362811	12.33670961	14.88949558	20.10053275	15.94727013	12.018456	8.549683314	13.03650242	12.03013529	12.56042759	27.32307226	11.2627471	10.84690005
DNAJC13	2.229503888	2.810030477	4.769983377	4.466612377	3.43326075	4.928222642	5.221033783	5.104465941	7.187162788	2.920099431	5.791101459	2.484383732	8.017538719	3.908614856	2.130777518	5.873058482	2.564648301	4.653606831	5.043187746	3.212574349	4.759868436	5.380293783	3.707582397	2.391899484	1.139543444	3.265584722	4.777498447	7.65376442	6.190313144	4.702815596	5.604581239	2.933882807	2.657293518	2.60965064	1.857337021	5.089939254	3.21571421	5.776114284	5.690287096	5.2401124	3.585579738	4.602968933	6.960301094	2.129485713	1.42634734	1.456184922	4.403820262	6.680138704	4.408615955
TSEN15	12.84715238	13.47756541	12.31356448	22.01937873	15.77171841	10.73366683	10.95073346	15.40383109	13.33547968	7.643857087	9.967585225	13.02207827	11.87893579	15.31193046	8.296131088	10.22419981	6.631843532	15.70155953	10.45252328	13.26745612	15.40269546	13.88561449	8.788290886	10.98584022	4.068316686	5.928636173	6.54766582	13.93050724	19.0496689	9.833257843	10.8011007	9.281866629	10.65157545	11.8853631	10.74495881	11.42721482	12.49273887	10.50712261	13.33173741	16.08286711	8.944222536	15.29282522	8.8586538	14.31052824	9.033625735	8.917063249	8.626906072	8.650747856	13.08825022
GLRA3	0.111816655	0	0.011286454	9.094368856	0.003783216	0	0.165839435	4.318239108	17.18770413	5.261857409	0.018198042	0.007881553	27.07441346	0	2.624396479	0.006948243	0.081384407	18.36860263	0.080919438	5.810873608	32.84057994	20.36559894	6.176711259	2.648359079	0.930918808	1.967211586	3.03724102	29.06703756	22.14923877	21.3186144	0.018498933	0	4.506795492	1.73943259	2.666963592	42.72032222	10.95725873	1.231173114	6.86973863	6.339258651	0.010253853	5.084117396	18.18053072	1.617254927	0.013794654	0.004679264	0.060868024	0.97381312	4.737295982
FECH	3.508338169	11.48279606	24.07526052	8.676644939	15.69350873	16.42317356	6.682809765	6.525203141	8.709393984	1.819026085	19.10461108	6.368011668	4.512560129	17.9308997	3.972658025	18.32542088	3.303160815	10.63836132	6.642191464	5.172191655	12.14632444	9.359765296	6.63611182	3.828112444	0.988677297	6.980890031	8.167173044	5.907019101	18.52343787	13.74141691	16.83215148	3.525859744	5.123442257	2.512461393	2.0142809	8.053103078	8.443595869	14.62003137	9.945435633	8.371671918	15.70397528	6.57078787	8.346255954	3.141417632	1.420951158	4.267697293	3.013635912	11.22883716	11.16930586
GK5	0.663219144	2.925488476	1.593832578	0.539117684	1.8980011	1.549778533	2.428499973	1.377828259	0.455194808	0.265575523	2.02304192	1.412176887	0.562386446	1.788890696	0.242735559	1.5769381	1.572325185	0.59064594	1.680779542	1.852233957	0.866674566	1.261447445	0.316927838	0.456720955	0.393354278	0.316541179	2.406886148	1.156467253	0.96520535	1.802238725	2.150771838	0.862202042	0.684570318	0.327264935	0.294671588	0.828587015	0.322819772	2.315286962	0.666792881	0.735454825	1.235709825	1.328321553	1.533872645	0.272233473	0.344201075	0.380077849	0.581654715	1.376757414	0.350345093
MICU3	4.138260116	9.744840003	24.12491639	14.19504509	8.940796671	1.512615201	3.014511987	18.50828203	14.34717134	7.075657072	18.84118893	13.73978003	13.51885325	16.07147014	5.453803202	16.99985185	30.43335937	11.42738319	10.57499507	12.49442557	17.27083095	15.53652882	7.373427291	5.114960305	3.573263092	7.928923566	8.331760127	14.59977137	17.94575363	9.859571558	8.897839004	13.94866127	6.988760643	4.859908574	10.11914771	11.52644883	5.88065305	18.39439844	11.64605272	12.76461654	13.86863926	13.18274936	7.044035344	9.042517737	5.318444185	7.440535272	2.06584661	11.29431284	12.18114748
SERP1	24.76222337	23.9839239	36.85437696	19.6439556	34.83645007	46.65368432	44.11921659	22.23527472	16.51111742	12.04575847	32.76636122	23.51795697	19.56898409	31.94428217	13.61595701	25.58408441	22.90772339	20.45991576	43.84709339	13.36959881	18.71639052	19.23256918	12.79620271	12.8547871	7.14768359	20.62237964	22.21130524	14.60324144	23.35566201	40.32312573	41.54555666	26.35486004	14.93422665	14.63828994	9.383908234	18.54011634	22.23131195	26.24735556	24.24372472	19.59068911	34.10482733	13.92402712	17.55289578	12.25440882	14.8842903	12.0516567	32.50394236	23.92050727	17.8327146
MXI1	11.84972572	11.56480567	24.23726032	8.847447402	13.67629199	5.916199188	10.87484307	20.9760632	6.401603077	6.041473241	18.3669301	13.40015169	9.605808983	15.44010314	7.21077934	16.00447778	9.658116561	10.83355168	10.13012152	8.765088619	15.31000172	8.66571043	5.738249889	5.860718181	4.215733143	4.614341757	12.71818862	8.683859133	12.71268052	18.95845588	11.37812796	20.41363103	5.240432742	5.476167055	5.039670879	5.686450274	5.72204116	11.0237731	13.32747433	9.313530438	10.6182089	9.458414434	11.97841147	6.72105904	8.641793445	5.489006665	15.63542669	14.6735385	7.742516293
CTSA	13.03233043	14.32802878	12.7406476	21.52858206	15.39794447	9.733625567	17.79794315	12.79247468	12.25093162	26.28528745	12.86258729	20.0118905	15.66685278	12.64091384	12.60695375	17.11823113	8.259395834	8.169341401	17.19358936	14.37628754	10.1810959	13.51844185	13.92146442	14.91741559	6.921216241	16.34905998	30.80411377	10.44493733	9.462461982	15.34537252	14.11230596	18.44259113	23.0202881	12.9872042	13.29237567	16.33567665	16.71003824	13.79137393	15.10973817	15.99243202	17.55299224	10.30638357	14.69789674	25.8917749	16.77797907	29.82145052	16.69063966	17.52403418	9.709781953
EAPP	29.50654611	26.40655317	34.00541248	30.79996393	26.13177677	22.07488274	16.92665374	33.3751376	30.00234394	23.66016971	27.9216354	28.66060716	26.06759526	32.02552279	16.71165898	21.32496619	36.01496432	32.35451548	21.28815859	22.65504064	30.53897184	30.11381605	19.46021563	14.49441299	20.27030418	19.67909268	23.06630511	30.4610729	31.15936561	30.26995744	24.62461962	26.23891699	29.37522069	18.55685453	17.52377831	28.96929768	35.73468562	28.49089658	28.22275066	31.63752943	35.79449097	24.82273793	21.94926117	23.19913673	13.73045884	24.5684383	23.52940031	29.12801985	30.07893256
INSIG1	7.047359561	22.60960197	51.8838354	17.89319777	319.2344943	4.918820613	18.35401444	18.07612721	45.81200889	13.74051373	33.3381316	22.61359731	27.0972436	47.17194491	6.608525475	18.30947241	33.42587791	22.91940888	8.077800437	16.64229323	18.02980433	21.63272256	28.59429578	13.51929541	4.808942567	6.720212585	13.24452606	23.11001779	30.78604372	11.83256637	19.022017	26.66194998	12.97144786	9.500821133	8.44972796	14.69122179	13.83841221	27.02585722	24.61520844	26.98898532	28.90779788	19.9306062	14.00307623	7.480488174	5.441707645	6.805120854	14.49818201	14.03907825	28.01599328
INSIG2	4.039472225	2.620706477	6.008146173	4.086604879	4.496854366	5.96168449	5.733160869	5.527755766	3.907813995	3.411475291	4.34385185	3.180231408	5.101695911	4.569791271	3.108293683	4.146344054	3.93928773	3.964537	5.605786781	4.21110091	4.566355757	3.928165281	2.321751221	2.624194665	1.674027522	3.302881556	3.619523022	5.213986347	4.011506959	7.284847685	5.261037539	3.432384239	2.534409766	3.473091823	2.270590464	3.513921445	3.091391347	4.057110287	5.194518209	4.211462027	3.954682781	4.14716368	5.238123091	2.578139071	3.308416161	1.774357147	3.339543519	9.43404802	3.618772489
CIZ1	14.88038591	19.90544579	23.84988116	28.48956812	22.80249694	26.05870782	21.03769254	25.8819535	24.22289474	13.61718341	27.22493482	12.74087844	21.39896581	24.74708517	16.99718199	24.42284313	19.66711638	28.8364197	17.78320003	15.67396562	30.91639341	27.87107852	15.5399925	23.46322895	7.15227707	13.12909749	24.08786126	27.90102603	31.96570885	25.08971431	18.66702981	20.11040615	14.96672606	12.7739117	11.11517025	22.34646287	15.16514537	28.98856293	27.48000063	27.92686572	31.01780701	24.76941249	14.93871689	14.83330703	8.298765029	12.21608931	21.25343861	19.57068533	24.26285633
KIAA0232	5.517511863	8.167560735	11.47250325	11.94934672	13.68171677	9.057852567	10.21844837	13.60073628	17.17688171	5.445899664	18.35003949	8.323031719	14.77844884	12.83661678	5.361345621	18.63396682	9.791238156	17.39090567	15.65479031	7.60016748	21.35425952	16.03763963	9.142704728	7.896959554	2.092081037	9.001814352	14.71875449	20.47320552	22.23940602	19.87728605	13.79368688	9.71864699	5.839912384	5.391751526	5.377002374	13.3121957	20.6930372	19.6456578	14.9790975	16.11356445	14.31022923	12.06064338	14.80318321	6.722178632	4.232581563	4.629561444	7.724102918	17.65340269	11.10901873
RP11-488C13.5	2.15697738	1.315253978	1.711231752	3.991771019	1.503238925	0.834004359	2.914231138	2.42370064	2.558918147	1.598298876	1.103661679	1.689464023	2.136537787	2.058905039	2.643120533	1.743691031	2.571470121	3.086414569	1.604118039	2.557915474	2.428229396	3.175330416	1.810248309	2.932393045	1.539574602	1.802526156	3.303367292	3.17650564	4.869045944	2.30185553	1.257312832	1.345892698	1.980228071	1.24919299	1.840252955	1.828187182	1.82852599	1.782797116	2.16983385	2.588089565	1.965675579	2.5883975	1.77486423	1.901881806	1.418387487	2.813382223	3.114117884	1.67865422	2.217993568
PPIL6	2.8660847	0.786963582	1.611822842	2.223701034	1.215635607	2.853333458	0.562485346	3.17467318	1.653055029	0.813627546	2.222033298	1.207171201	1.4533399	1.335080944	0.828150241	1.726569316	0.727671973	3.218236097	1.827314012	1.829800302	3.80890387	2.571622674	0.971899776	1.860953379	0.508717626	1.120856702	0.680701861	2.95220462	2.941149321	3.300987198	12.06264028	1.289425876	0.948104653	0.890587345	1.933350743	1.379372259	1.9240867	1.099542671	2.971285183	2.453205502	1.178807163	2.284248685	1.794324139	1.71812301	0.541755466	0.581375365	0.89409455	2.607574241	1.489386888
PPIL4	11.24606784	11.19776646	16.15935853	29.10336965	16.12631446	14.06233472	12.16614085	19.99562764	17.61319408	12.19926081	15.60659942	16.81222735	17.54526355	14.23658846	11.24674757	13.25857585	11.09080991	19.69991717	14.73889124	19.18907283	19.43914864	17.04651065	12.67640922	10.41838707	6.581960146	11.31544991	8.257038378	23.07591417	18.14713297	20.91779277	16.52231437	12.96451742	13.91018269	11.38958082	15.51937029	15.81031563	13.97092237	16.12062217	17.42004454	18.21280329	14.99092029	15.86033457	11.8334781	12.29044938	8.04030928	6.688210872	11.65579115	15.99973185	16.64417245
PPIL2	3.66526591	6.038080239	6.939205909	4.71445524	7.776286804	5.351711947	6.093079297	6.666544592	4.30387847	2.080697284	7.245773372	3.889143824	4.26659428	6.358970518	2.087290589	5.639460906	3.993828565	5.335811105	5.916772893	3.621088025	6.459845532	5.217497352	2.681667932	3.597394251	1.244573886	2.507603157	3.82256825	5.530460921	7.107644768	8.337035592	4.557844167	5.531170464	2.510314909	2.184561301	1.571523763	3.526419638	3.286590909	6.392601404	5.207585044	5.162794836	5.800299332	4.894599765	4.449489947	3.122228841	2.102071972	2.393906017	4.571869986	4.334589421	3.484519794
PPIL3	9.144867954	7.668682526	8.662632344	7.755807933	5.034761646	4.900047505	4.552427185	8.320788447	5.154577419	5.157198981	5.790795522	8.502752251	6.586990232	6.959960417	3.036776783	5.195618841	3.543426226	5.497324593	11.11762797	8.177115592	5.194926891	5.650970931	3.251275026	4.598134419	4.881426695	3.006272175	3.408018274	5.564853747	5.368649492	6.717230687	6.093728842	6.671729589	6.813097509	5.682636354	5.663579826	5.36603251	6.244820706	5.900135596	5.840280677	5.865495028	6.237521437	5.06818097	4.947147375	7.002132096	5.589235066	6.473860225	4.525688866	5.950766981	5.162886195
PPIL1	10.18322308	7.687228698	12.31030586	16.0967137	13.58304662	17.04658832	13.31463386	21.9330621	13.26257855	7.148273314	12.12164931	5.245693589	15.1705987	13.29363221	6.623864496	9.396423424	17.60206509	15.23230194	21.61799107	7.741441641	17.31529595	17.04651065	11.27078738	11.2942142	4.030167839	9.959504742	6.956378579	14.75502065	16.1606594	26.09376467	13.14615947	9.897888233	11.44266721	7.400081239	5.097492863	15.60450512	17.99991433	10.83140228	17.64663595	22.15803328	14.99059147	14.35989691	13.81580238	8.111944309	4.852773908	6.154271924	17.89247029	21.01327347	13.24914169
RPL4	493.5476625	234.3621538	187.1077123	179.3805489	222.3630499	164.8757796	235.1898711	166.4695591	144.4271772	141.7963524	177.6651695	318.0330411	143.5443738	187.1510224	190.0999362	147.7909274	236.0112293	190.5323702	299.1309429	131.8651174	135.3486942	119.8912707	83.93698743	172.5241797	179.9055123	119.208172	125.1095172	157.2588695	139.6997111	253.385565	232.0054363	192.007178	137.9204381	152.8659475	149.2140049	125.2123727	139.5866091	151.3692113	162.87756	156.159187	232.3930664	123.6486195	119.535822	221.9249094	193.8560198	194.1004114	179.7327521	183.6157053	152.1216891
RPL5	472.8355294	241.6397872	300.6366917	269.6850217	261.6319866	257.2098879	132.259908	271.034618	312.0447408	231.7858158	227.7890545	323.0914515	251.5277241	283.0420463	290.0376644	189.4379272	368.8382673	357.4277557	354.9669543	236.4017095	224.7649288	218.3958836	139.8422327	221.1146269	229.4077169	201.3684923	183.6467672	291.0248841	257.8223007	348.7973891	267.6717752	239.1842264	220.7625788	181.8942564	211.7723131	222.5142487	289.6605178	209.9602923	268.489732	249.770866	324.4563032	193.1277161	272.8452026	286.0505718	163.2506017	190.8086191	114.0096074	429.0015167	308.1314947
RPL6	346.2850667	185.2471154	162.8937432	226.7087655	189.4966518	188.7612737	206.757525	159.5848316	181.9924524	136.6147083	141.1998032	236.5601745	144.0557878	184.9549859	182.687356	132.9724194	449.9392501	270.1768866	246.1426784	141.9978166	137.2112727	138.8483717	91.90243933	154.4384911	147.4975612	167.4177539	213.1972053	190.121773	184.2258333	223.1655379	197.6483506	152.2859277	162.1161377	139.8391185	144.8728642	144.1096845	327.0305295	156.5850079	170.3831002	186.7766446	230.8354511	140.1496693	171.7720338	169.7769168	129.3280837	175.796601	141.6150039	211.2823258	189.5384483
RPL7	282.3212231	112.9045963	174.1454902	153.9752605	213.3370671	224.5288264	229.5044196	197.0760682	205.8539371	96.06070046	165.0312111	120.3886942	171.5433577	207.506545	214.4737986	141.8356456	520.2014396	289.0462125	306.040386	120.7346562	162.9709328	153.8472543	100.8556041	125.2614921	71.17452716	149.9979933	257.266295	181.9472956	184.7314857	317.570177	281.2024076	129.0081963	92.25497423	111.7764289	71.42857557	134.9129426	197.1089805	159.2307747	200.272946	177.5966138	256.7074186	140.9104971	228.9923349	92.0392742	62.45956503	86.10367903	48.95051201	275.2625129	183.9574679
FXN	0.717810422	2.425800659	3.51421802	6.510562964	4.052857696	2.696197896	3.114454999	5.710627872	4.538982612	2.934870069	3.54239776	1.789052094	4.341014649	3.27702072	2.537449671	2.882073871	2.842987041	4.783146886	6.981637231	2.265925112	5.512986969	4.373279698	3.691563376	3.126579585	2.450976945	7.630591842	3.765203371	3.400049137	4.69674898	6.205994766	3.528465973	3.251848945	2.585301755	2.06018659	2.358174802	4.331519631	4.192702801	3.165302148	4.137842571	4.99514311	3.516436681	4.166827456	4.314529343	3.592958854	2.057484335	2.139597221	3.109794472	4.413587276	3.463964096
TIMM50	4.913053538	8.084421985	5.823647991	8.116361584	6.387207813	6.450325897	3.981524171	5.548977022	5.86281341	7.144262201	4.910746859	7.808632232	6.075405864	5.762394235	4.142597859	4.344713648	6.318153281	6.020817963	4.37584726	6.542064226	6.025076585	7.773090411	3.915367247	7.278007246	7.477549665	4.227116927	7.249629277	7.181254834	6.351504092	3.97659871	4.955955216	5.286739774	7.096215568	4.834051371	6.71572246	6.364018545	5.644035143	5.935340339	5.751782317	7.350855222	7.052871295	6.519565833	4.096796924	6.559058173	4.625959153	7.587908804	5.787624396	4.878241348	6.38074496
RPL3	900.3792399	426.9736203	420.0245289	415.1571173	379.0211849	332.8598334	473.8673349	382.4685554	417.2284357	275.1576976	345.1257388	375.7069221	304.4437195	416.7946223	464.3447073	310.2828435	374.1183357	563.0522129	643.0151846	265.794807	368.7332459	323.7234574	225.0889894	483.2092352	255.6139951	269.1503288	243.7767605	369.7059959	390.211516	625.2442257	468.7777359	338.8107036	343.6583253	302.914984	253.4937725	314.8215509	411.9163595	346.0101128	399.5947772	375.3855146	508.2811264	320.291936	342.4955831	376.7541404	318.1331949	267.8836826	292.9468675	483.5013857	440.3956659
HAT1	3.084276067	3.194188233	8.544378015	6.846371253	8.057543755	8.843135354	5.045629138	7.144963746	8.179482755	2.179883537	8.50267977	1.654118217	6.823998637	9.91643191	3.057567437	7.860761727	4.480739456	6.690552322	8.691500588	2.907493304	7.475055942	6.093776188	4.932799812	2.926355147	0.886049489	4.924144775	3.138413951	6.021138578	7.335828496	8.099945783	7.058928119	4.756399062	2.514064915	2.316480527	1.658178457	5.04437384	4.549655195	7.213614233	6.668092716	6.395663291	8.868840277	4.617957235	5.02202183	1.610474227	1.000779959	0.932448836	1.364088211	5.759394642	5.32945451
RPL8	776.1232867	477.3972483	461.2882361	419.2553339	489.9761487	463.3944929	493.3753302	314.3258274	360.7064197	325.2978688	407.604463	499.1864897	318.7686286	483.1971706	476.4778727	326.3139277	1153.682138	576.0135692	503.8293663	291.6954752	316.8929254	333.8715838	242.6804236	506.1250328	223.2895451	357.065487	485.1144773	399.4436016	414.7912952	499.7420887	515.3432104	335.3329995	353.5019829	290.3706809	291.2593207	320.4724003	369.7464106	366.2688333	361.9692909	390.8723933	605.4984319	262.5810896	308.2157157	367.0016629	291.6930051	456.2568188	155.3948225	407.5796267	439.1976555
RPL9	139.5618359	97.03118598	122.1123217	69.29233771	65.11978294	57.82644333	66.05071297	57.69182019	60.01053726	183.2768951	45.79599825	80.84339303	60.66143767	83.67496434	113.528069	43.95931231	75.68524885	107.9376005	81.47209769	143.4774688	48.74685553	90.70898673	44.08700004	110.0754835	101.2968434	62.81618369	130.922623	121.3385739	66.51872739	334.7513022	130.9199815	56.71085519	62.4854188	56.97552744	66.72290624	54.13428359	207.1368411	77.02927333	61.34538449	101.7794701	84.53404032	47.20105077	44.58217804	93.22904424	98.29878723	70.78548794	89.99835072	119.676761	140.8388484
SLC25A17	7.12576792	8.369429785	12.77395058	12.37219448	13.32797403	11.09365879	4.456288687	10.03991711	10.02404524	5.361271185	11.49080475	6.894109022	7.647412387	13.76967109	3.765900113	10.67573632	13.12984794	6.993579605	6.401482669	6.677918179	10.45068182	9.452715359	6.033482923	4.515846709	1.554377844	9.204135064	5.397070432	8.406710966	9.977638207	11.15226545	8.137384318	10.48541173	5.888459484	3.645250992	5.722715775	9.430418347	8.817754984	11.56558315	7.945798661	11.01423784	15.40513736	8.5777248	7.813913912	5.294412671	3.03181071	4.774252628	4.059334573	9.084735186	6.900300873
GUF1	3.423587983	3.752131306	6.9809607	4.158238664	6.979280441	4.563786449	4.934208269	6.096764547	6.067146875	2.655327903	7.569335361	5.112744038	5.309913152	5.291515785	2.179061203	7.48722294	5.536378419	5.374493486	6.525198551	2.644662451	6.857251203	4.546756771	2.959105554	4.071655429	1.566112455	2.657410811	7.628668219	4.798469282	5.512112014	9.704970642	5.996119729	6.061956312	3.228422263	3.377970417	3.442775052	4.503242676	6.415385339	6.776491344	5.13908017	3.288115157	5.819272742	4.42383427	4.206834682	2.550302284	2.725197849	5.163252022	5.94991376	5.292386561	4.800008982
TMEM209	7.637131577	3.624420353	5.20559846	7.138651461	4.967665917	5.123948235	8.762081506	7.303716388	8.171576552	4.278943071	6.7171653	6.724537668	5.529786615	7.286985543	2.646730595	6.881240878	10.26319405	6.381061224	7.235916228	5.791570575	6.354856809	4.892946744	3.235049394	2.177546697	2.222562617	8.835749143	7.072678851	7.255744557	7.500008677	11.40436898	6.134211996	6.406494492	5.021552922	3.67232815	3.51339677	4.894136137	6.845943463	7.326824722	5.698234554	6.981858877	6.163304829	4.823965966	6.125395241	4.101855756	2.912255671	3.161787497	6.121063378	7.045503271	5.252995484
SLC25A16	1.401836032	1.907929709	2.744856957	2.092721709	2.430299536	2.336524842	1.986046602	1.779956783	1.649937018	1.206128595	2.740388515	1.621524807	2.007771402	2.965318095	0.771628854	2.641390699	1.734136472	1.57105018	1.445320131	1.305316798	1.958332539	2.281593109	0.9434522	1.129199632	0.548378724	1.195687216	2.355438701	1.551686052	2.022850278	1.826323197	2.094954578	1.906466048	1.411343296	1.021297989	0.881299938	2.016560385	1.244807913	2.592384035	1.667915924	1.778706388	2.157873445	1.651224102	1.695089393	1.060511426	0.802001016	1.44835537	1.788969692	1.867844934	1.659734662
SLC38A11	0.259985807	0.676578776	0.370755543	2.997738377	1.092330628	10.50791414	0.310617879	2.410803642	0.247069444	1.401442638	0.723650772	2.221139907	2.620353813	1.278837747	2.191571573	0.888962079	1.168485342	3.362915853	0.215684966	1.060818314	1.558050325	7.067915621	0.227068064	1.822777957	0.443430976	0.154279616	0.293860901	2.485196468	14.91167245	0.120190166	1.125812013	0.74615593	0.537119952	0.289168377	2.129946954	0.486602081	2.178216016	1.42114051	4.324158308	6.642492336	0.088640794	6.867444323	6.654031268	2.561210957	0.453148926	0.428775525	0.263090851	3.141595764	1.018711023
SLC38A10	28.34847831	28.05719307	26.23754091	36.94044945	25.75848562	11.84740158	60.71263056	23.75874245	32.67102106	22.44985108	28.32146676	19.94327591	24.90089643	34.90719031	19.38099988	34.05688918	31.31121705	20.13489505	27.57853202	18.82819607	27.63475658	30.5670712	20.30930266	29.36339752	15.75250592	21.97512059	33.59230081	25.61100597	33.41553158	26.0983728	24.08120332	25.98745069	19.0858248	14.42217591	22.27588886	25.65509087	15.90559736	31.3871815	23.97198407	27.18377145	37.66051544	23.67905297	24.77021113	22.32748444	19.84392775	34.30423965	38.71565699	18.26408955	20.51442833
RP11-587D21.1	11.22151505	6.830125903	4.514111347	4.416845892	7.340283687	6.617691503	4.704174757	3.820708857	3.830627739	4.848224781	1.951246317	8.953852466	3.34250546	3.934013282	8.256236878	1.33037597	9.123739733	4.347374041	4.906305851	5.118953622	2.477580517	3.082879586	3.55608206	5.490672596	5.698909211	5.177468747	2.452556008	4.161436683	4.457896453	4.831190063	7.178412576	2.899396504	4.454448012	4.391843609	5.760202579	4.463499555	5.478946468	3.482144154	2.974105971	2.829310361	6.282557693	3.208384364	1.978251192	4.475589587	5.165119668	8.362069458	4.550752016	4.68390448	3.91098334
KIAA1147	6.752199807	4.804309219	7.638887717	10.13983426	5.519340411	10.57457664	7.676450918	13.13712931	9.291248634	5.820647537	11.72152401	5.780060219	12.60675391	7.413372429	4.438437518	16.95058621	10.47688397	12.23663259	5.728446624	4.469049711	10.46144083	14.05711441	9.322111799	5.750661262	4.164945067	7.828197607	7.459024335	10.4663352	15.76730916	7.519223447	9.105475624	7.261892493	4.942494206	4.146790889	3.609726949	13.94501	14.52136538	9.995480793	11.16876657	15.30555877	6.306661518	7.9612468	13.67979217	4.249376399	2.430126375	3.584263719	5.230899292	11.55645232	6.966055656
TOX4	6.63755737	4.88066184	9.176226344	7.495079286	8.606614202	10.93891715	10.69860706	9.111249347	9.246961511	3.525021517	9.958609902	4.308786645	8.719131361	7.869311463	4.871245742	9.713173474	14.25153791	9.425126581	10.44204822	4.319482448	10.97414308	9.597696219	6.057544419	4.473651461	2.983148631	5.502341008	9.463408701	8.634034802	10.24625899	13.60074669	9.30015664	6.034263121	4.774364454	3.759866113	2.834319238	6.999661369	5.623253037	8.750064357	9.18091298	9.351278586	8.183681512	6.731578081	7.788821567	3.822973231	2.663517822	3.135759164	5.750478047	10.09441805	7.913121485
WBP5	27.99487072	34.62313523	38.45232074	59.95191964	47.81265654	70.76359577	152.4272801	52.07849959	41.5211021	33.75199962	35.15973595	41.76212497	67.34250217	34.8803082	26.40347186	37.48617526	48.1902521	43.11903982	40.80985917	47.80205932	29.44548899	52.13494864	36.04139227	40.33251471	24.1683668	25.5419272	45.11133198	31.14864352	30.61701404	46.61058478	37.42605904	50.52992038	27.20885015	32.85423154	40.39205411	30.02790123	118.4172299	38.0072757	39.98354419	51.12033757	48.01596303	48.66368967	77.01289947	33.81765293	22.55241368	30.32667109	107.9517451	68.84892497	29.55233584
KIAA1143	5.505582388	3.521688225	5.811585618	4.91719357	5.139514031	9.786835706	5.862813806	6.358553519	6.829945032	3.306933911	7.130867905	4.360561536	7.26622742	5.414907822	3.705999895	6.464086875	9.962899645	7.621489828	7.363101882	3.031526713	7.398337257	6.770613324	3.873297065	4.335244885	4.353589384	4.495583211	7.050367324	6.020471284	7.633528516	9.943219435	8.707983723	4.603736446	3.636685616	3.56003606	3.452483755	5.575123975	7.968113385	5.806931985	6.813655847	6.826368297	4.637059523	4.756400552	6.293016719	2.945017976	3.711076002	3.597060102	8.367385772	8.239959906	4.977722678
RP11-661A12.14	3.796511622	6.914554013	4.890477376	7.534362599	2.697482513	3.675266304	1.742850395	5.825028266	5.285213662	4.538290694	4.731181907	6.040168594	3.175295738	7.291718247	5.228810959	5.99894916	3.65572205	6.350861526	4.80805186	3.793043755	6.47250696	5.512767468	3.976610005	9.020612184	3.202216797	3.206838853	3.405189124	8.032304955	7.00832611	4.08372593	3.517328616	6.959332985	2.95180814	2.804605536	5.778481544	3.330117565	3.855452384	5.484231186	5.173877378	6.934455268	7.161925293	4.747310362	2.77418801	7.355435863	4.4383632	5.469842532	1.581621746	5.134143364	5.296734514
PRCC	13.48488163	16.53260797	23.40389731	16.72375618	21.63339127	24.3613567	20.40805284	17.55348207	15.25907143	8.976815946	19.55292461	13.36768613	12.54945547	22.6877827	9.368079181	17.61617373	14.1950752	16.93266543	29.27457248	12.26274887	16.40020036	13.89959028	11.77894341	16.26702806	4.485843782	12.36499579	10.0978519	16.2477171	16.94531156	22.63504057	16.40782646	20.87772616	11.59057184	9.875646386	8.692883603	11.46458608	14.87522451	16.24566159	15.72813859	17.58352765	20.69534416	13.11426931	12.87925817	13.20724033	8.395520863	10.89541982	10.93655357	14.41833176	14.49096334
PMEPA1	3.958675742	1.841817027	3.033508533	3.058371095	1.085768773	105.4885048	0.393479647	2.450650912	2.685357729	12.48632694	1.498437582	2.019621545	8.607771292	5.966948544	22.52438248	5.923010285	1.347985405	3.542614251	9.618891948	5.34360818	5.630916349	2.026529474	3.399402167	1.901901896	3.975747305	11.41914274	2.468034102	3.841564405	3.415870993	9.045327816	14.53688893	4.876256192	4.0203511	6.489934407	3.4921651	3.227187347	4.915533683	2.83291757	7.20806525	3.818066803	1.010133804	5.042001454	1.777624644	1.75949055	7.203206412	3.980832334	7.605505469	2.25426569	3.959152071
VMA21	11.66338102	8.402796997	12.36984906	17.53913352	11.1454409	10.11530243	10.5160266	16.06883233	13.23669347	10.86089007	12.21994627	9.543875979	11.65861273	11.28508513	7.22861649	10.81577349	9.599987104	14.5753938	14.31027354	10.57111515	13.98149889	12.7123127	7.94856878	8.826580875	6.41615302	11.89603757	12.40572302	15.25052991	12.88524534	14.78816083	11.21941715	10.00765663	8.659452548	7.667506961	10.0385595	13.1077117	37.2163068	11.96378796	12.77034766	14.90195755	11.83535438	14.73980078	21.4503505	7.435838625	5.50324802	8.38718162	20.20928511	23.254993	12.74575713
MTOR	2.611162014	3.630921454	4.296954245	3.3722666	5.240951267	5.076099161	2.915353984	3.796171934	3.191911327	1.738994833	4.903635435	2.880996217	4.487530903	4.884927027	1.925580591	6.136334918	3.814439217	3.069272937	5.146151131	3.147791109	4.19757332	3.727473656	1.862997492	2.585338371	0.86149036	2.441642824	3.108072653	5.240746207	4.914044141	6.478956418	4.64771047	3.649202753	2.089886915	1.69567821	1.747823891	2.891255442	3.226622978	5.177190609	3.529465474	3.344464767	3.806364455	3.764506887	6.193186488	1.857227497	1.544239395	1.278662372	1.659844528	5.835206637	2.728613426
PELO	5.046610369	2.582378898	3.587208281	7.819946015	2.229507569	7.332238783	13.26882312	10.17564334	7.427967569	2.811447781	3.880059359	2.487622051	9.072278593	3.907619683	4.250021129	3.949015142	10.05925493	9.62200128	7.144131379	4.009662601	12.83689946	9.712865809	6.061097327	5.119369757	3.53282576	8.683956777	7.608966411	6.312572111	9.778956496	7.731500132	6.304208394	2.96628685	4.593220921	3.9552512	3.625497198	7.812106743	12.21071149	4.238531048	9.883482765	11.25218487	4.330263443	7.144795687	12.84376267	4.749743891	2.527117852	2.964121931	7.187528312	10.70793735	8.097793027
DESI1	4.228162846	2.98346946	3.15951478	3.797631567	2.30073464	5.535779416	5.736406185	3.488365738	1.965722659	2.459168624	2.592841043	3.431256578	3.125180268	2.822980694	2.69123043	2.495070363	5.246497366	3.090377878	5.532933021	2.562689026	3.111568912	3.56564181	2.182120829	4.127813395	2.026482599	2.004675912	3.038868518	3.583315643	3.44392947	3.825006112	4.171424575	2.419196106	3.385041355	2.813849921	2.596215521	2.659199292	4.941353109	3.028316839	3.500197323	3.951170994	2.474525774	3.220351569	3.889658821	3.469212041	5.637131445	4.11943162	6.73178763	5.340445333	2.623941707
DESI2	4.764191323	3.274293267	7.209842418	6.967353161	3.166186135	8.175170864	8.975535944	9.178435808	7.753604543	3.580287411	8.077035434	3.194290257	7.954127888	6.736466771	3.649308463	9.160271071	3.300732807	8.326788523	8.985180205	4.253706038	8.161148005	8.329544979	4.633098762	3.346917458	1.134422366	4.508293084	2.814347939	6.207911228	10.59260754	8.33829221	8.196667024	8.515197297	3.633649808	3.639792019	4.387685344	5.982843543	8.610590897	5.508463645	6.483859848	8.198200241	4.531795306	7.147928041	5.90566599	4.080117231	2.360845343	2.015247505	6.001676086	6.934228614	5.998664423
C4orf29	1.151792511	1.423138557	1.908291717	1.407184918	1.946949703	1.7102807	1.233043126	2.089042566	1.331365919	0.458933678	2.142161006	1.217986429	1.625227605	1.939538112	0.588197136	2.255401623	1.240155364	1.460599801	2.298565709	1.856229899	1.937482469	1.591462865	0.712139927	0.729654843	0.351188366	0.857748081	3.316733008	1.884626498	1.650644831	1.976106642	1.750818139	1.214849071	0.660808427	0.424005853	0.76076205	1.469345056	1.916007185	2.399262798	1.765861102	1.458635679	1.920718951	1.295318365	1.178669725	0.570360146	0.469194635	1.031046458	0.970850808	1.523574774	1.19664358
SET	50.94898284	42.84539606	57.82208665	66.70127394	58.32928555	111.3087879	30.50163149	62.82023818	54.30222155	28.01448757	60.76000319	35.82104652	44.14456253	52.84246536	30.17618243	43.86939453	67.35406836	57.12699052	83.38199939	31.21106539	69.84867164	47.36229137	36.07963413	37.35709214	21.53415614	38.32663147	42.97663082	60.10728588	60.75881746	82.59690237	54.89826461	44.08254428	35.62580479	28.99681268	24.77656899	44.98461614	45.4730424	51.22743464	53.67441776	61.71218563	60.34429123	45.32793106	32.41896319	36.21640928	23.39177627	27.55826487	28.34635154	43.80706155	52.65837589
C4orf27	12.78385178	19.59220749	32.0640221	18.22744626	18.46101256	16.90113318	32.76411856	19.22736235	16.95557072	12.63259167	16.42214867	10.95838774	20.71298184	28.315642	11.90232516	15.51290026	11.47167033	17.50467265	19.675574	14.58288648	15.66209475	20.08544292	12.05133993	11.67049073	6.73074514	12.71609399	10.02778525	17.38445707	18.17245943	19.18139824	14.96248069	12.50105627	13.37030458	9.902377187	12.4580827	16.98913643	38.09656805	17.87527893	18.78698834	19.31076565	23.51000756	16.26697182	22.10057414	10.34185332	7.991613363	8.320142647	17.75717721	21.5332146	17.27749029
NR3C2	3.78683933	4.032016023	9.816671989	1.677553303	8.656918896	0.637337371	6.411689803	4.677482935	7.380806052	1.110366557	11.27362385	3.532552538	4.409640237	9.278669002	2.446496688	10.05439643	2.82232743	2.463065982	4.134335789	1.409970722	6.918947205	2.089855249	2.052653391	1.789047046	1.014366162	2.410206913	3.972471991	1.673919397	2.36782876	13.58427206	8.095120788	4.240570349	1.61374193	1.388538416	0.537607283	4.40498849	7.974078635	7.384310349	5.923904129	2.372275604	5.993697179	1.720744454	8.631207462	1.324454784	1.990799457	1.923914218	2.962481823	13.18949023	3.464125266
RP1-8B1.4	6.21028794	8.921251033	5.521998183	3.957152982	6.240887875	3.677857653	4.068888369	3.650851937	2.552270818	1.865108025	3.545663132	6.449616311	1.339907876	3.825297053	0.2414217	1.624534878	2.481925153	1.523770615	1.270051017	3.125401724	1.17054065	2.076029714	0.930506993	1.917197362	1.727409558	1.106394945	1.151861425	1.587990724	1.378684525	0.652145951	5.862975245	3.933867696	1.32667543	0.931062921	1.758459678	1.329371266	1.600325766	2.704173482	1.51321224	1.535510251	4.439636319	1.632412071	2.444419413	3.301882873	3.941985782	10.21100335	5.986163648	2.841448455	1.530685683
MRFAP1	117.4046239	179.9140057	245.9077033	238.7959612	687.8802547	132.4039876	189.1351112	265.0403499	265.4077104	103.8278592	237.0293743	176.4856442	190.4502119	281.2161441	127.5820842	272.6630354	141.7984066	210.5876354	216.0308697	119.253303	248.368615	206.3558766	147.0112068	152.9711401	59.2085543	158.4365499	271.2647032	197.2149088	222.9073991	217.1538884	187.1754892	219.1706417	136.7070115	97.35574979	86.69870738	233.6219163	505.3147069	280.337006	225.3375356	235.4429532	435.8580599	168.0480798	214.6018815	128.4934185	86.4811346	112.3836939	140.2599003	277.8470696	194.7498601
SLC25A12	6.573106046	13.03629231	25.05336164	12.09716531	20.26169723	2.717944212	8.597473193	13.17086207	10.8870584	5.419019984	21.90549873	10.26004472	13.73363201	21.54507561	4.921910755	22.78044288	6.932426704	11.8903918	11.78367332	10.15052159	17.16619629	12.14922524	8.144541435	7.980146579	4.039621464	8.767621132	7.602679087	11.30341026	17.98763476	18.41765678	13.0198311	15.69843619	8.76441426	6.939567937	6.000149729	11.39550946	6.539105317	20.41031224	16.86103471	12.79438703	22.80565336	13.07647462	10.58697623	6.551902961	3.876723948	4.970419817	4.440616985	10.71281872	12.80205806
AKAP17A	9.963536232	14.95585558	11.70678005	16.14221098	12.03967693	13.02016906	18.17600774	11.8486682	10.23327077	5.837311968	11.18828563	11.75205635	6.626201714	14.84230538	6.470942822	9.934866857	19.7708996	12.3281215	17.90962697	14.27367772	13.07954058	13.66230768	7.312376838	10.4205608	2.685130229	7.280524788	13.59523902	12.8108192	14.02554075	13.66432578	12.87228215	6.982458289	9.092379556	7.947111364	7.132643287	8.980269906	16.55182134	12.17547388	13.6266967	12.01747551	11.76290086	15.93219615	17.49710299	9.18841288	5.838169617	5.643466136	12.66861812	16.92164936	12.68583462
MYO5C	1.565934091	0.064869527	0.082687555	1.462805983	0.169916289	2.618109473	0.272931115	3.306787822	1.935715919	0.433773353	0.236504614	0.184524447	1.289065563	0.274878326	0.888056924	0.647374588	1.156419814	1.891272408	1.272666937	3.100256423	1.096315725	2.453882967	0.927964709	0.705230886	0.403944585	1.883743014	1.161660943	2.279892584	4.871833103	0.332153212	3.531979835	0.112146559	0.915019733	0.867632618	0.439851248	1.96008371	1.321662127	0.620839911	2.160408934	1.503858027	0.02939574	1.917877969	2.274362887	0.682677786	0.619561936	0.169917156	0.348992829	1.325058768	1.741715606
MYO5B	1.503033294	1.856222256	1.886545676	0.237473888	2.007888548	4.554283937	0.661813261	3.136447608	1.54303229	0.283978885	3.280510173	1.691239553	3.046018264	3.174279104	0.190486094	2.377919166	1.881221802	0.633691586	2.499062616	0.539437187	1.573126979	0.877513418	1.489496183	1.358345949	1.303849581	0.322908213	1.274674486	0.359342708	1.666801143	1.427748673	4.099881678	0.890290699	0.475096931	1.115056576	0.842384325	0.460453738	1.811110702	1.740810012	2.451865437	1.521192606	1.232288988	3.150309613	3.103058832	1.231235122	1.594701042	0.99338151	2.104589223	2.812128733	0.970504335
RHOBTB1	0.932737071	0.253370849	0.417748788	2.55054672	0.285059561	6.033515898	2.457132058	1.968710034	1.721391661	1.625642029	0.570128374	0.336001445	2.85573282	0.767281123	2.152278691	1.033301724	0.470087907	3.038941077	1.12316046	2.298062286	0.824714735	3.514236239	1.878163729	0.861281976	0.310785381	1.439637912	1.538571357	4.334064683	3.292716207	0.291000947	4.056885186	0.780678929	1.586429034	1.421308611	1.476401438	2.646602625	1.150559057	1.103183125	2.504890223	2.571101454	0.115214111	1.706607511	1.08287074	0.469285122	0.346468751	0.658759425	2.948344191	0.958468878	1.230640513
RHOBTB2	5.56294656	3.163120141	2.563027354	7.242529909	1.920615581	4.450579341	4.522728017	6.544461582	4.127696829	5.473257244	3.387469797	2.472010633	6.557677379	2.652648956	2.451112689	3.679439825	2.508705805	4.090671954	8.164879912	2.767160072	5.69843519	6.481819097	3.924753424	7.259376653	2.619073169	3.094647034	6.058621874	6.782601348	4.085780727	5.245292069	4.031785108	3.241801424	5.134255757	5.618771347	3.140133291	5.474396667	4.835387677	5.225834385	8.046018832	6.978965557	4.701945956	6.238988122	4.333312136	6.988313455	4.930341501	3.133216229	2.778020046	5.88833706	5.117228018
RHOBTB3	36.0811066	17.18851524	26.36204231	14.16241343	54.02655583	8.082609776	6.117504201	12.17409233	11.46472707	12.34238163	27.74993668	19.48547238	11.21014288	21.53929305	3.938647574	31.03377197	33.28498583	10.89371645	0.699830303	7.025153895	14.30177553	14.12662266	6.530708383	6.713865102	8.118993944	3.204509084	12.83712697	19.94866733	10.38110582	0.151091544	11.30199949	39.62208757	1.803658278	5.748725892	10.52390902	17.32713339	17.57399918	25.72122845	13.89442511	13.1436996	18.12234615	11.73289351	18.15316062	8.811332834	6.815876242	9.564981638	11.02756889	18.43907275	11.47867542
DYSF	2.851098029	1.736882703	2.708682125	0.929910503	1.472350325	15.32875348	1.413159677	1.341214091	1.210445825	1.728420773	3.670301126	2.020835341	2.838384259	3.762942032	14.84131405	2.851249848	0.522485463	1.5073938	3.129922638	1.781049144	1.658360766	1.532681735	1.280097462	1.443309755	0.777432881	2.42354435	1.378783803	1.14919279	2.904096178	1.131699165	3.531944421	3.613977078	0.915800495	2.784166061	0.738646726	0.571097801	2.711331027	1.138088161	2.054406435	1.43770982	0.860715565	3.282467345	1.58811875	0.627094892	2.742195549	1.92819618	1.209312589	1.361029611	1.708590323
RP11-384O8.1	0.760147359	6.080720943	10.17912927	1.32956908	9.876057848	0.433776771	0.187900465	0.198519523	4.76025128	1.605913743	5.715548702	8.572807148	1.888032099	5.726794029	0.555953823	4.581819865	0.024054961	4.116116183	2.658832016	2.344567766	0.565501988	2.776697911	3.841892621	3.898947868	0.290595937	1.819887598	0.100475164	0.604442516	2.048309696	0.577608895	3.546394822	2.110344499	1.128308327	2.501429339	2.914368783	0.927672678	8.699861069	1.512892212	0.866218896	3.842411861	1.998276534	4.245896931	5.869906006	1.608930081	1.125338975	6.584748989	3.517219101	5.037060058	2.483461637
AHCTF1	5.08428899	6.182943193	9.681216218	10.15570582	7.622804862	6.230739029	14.27496003	11.23469892	9.050645605	5.922683314	9.74399937	6.649044333	8.2993583	7.454013756	4.987105508	11.43184636	5.938413672	9.995064392	11.54933288	7.539463814	11.44675129	8.816854819	5.339362341	5.105845194	2.381810739	6.466808794	4.883318847	12.64206818	12.12511012	12.63896723	9.409853763	8.255620929	5.556422701	4.439529704	5.423042797	8.515577088	8.250086312	10.36981694	9.782917523	10.34777546	6.740013849	8.88699511	10.50918435	7.71884335	4.45103634	2.641033013	7.048999582	10.25669229	8.299298444
EFHC1	4.622717897	6.466636205	9.319145449	4.836156023	7.441933421	6.702962997	2.979352439	8.258121394	5.502443777	1.853067059	8.252667069	4.004377054	5.268920442	8.19364343	1.743720464	7.446704203	3.758377901	5.37373766	4.981791006	4.541432047	6.902161345	5.724540595	2.482398269	2.980769618	1.614817417	4.028249931	5.719230986	6.624547785	8.262466247	7.202134758	11.21701798	4.141980298	2.371616346	2.186629992	2.030291163	4.354981619	4.505830238	8.827060945	5.425664295	5.326186173	7.798123652	4.687557913	5.414419952	3.148288238	2.538980504	2.679425292	2.328419589	6.868351256	3.414115266
EARS2	3.268363748	4.180874651	5.186895132	4.964938294	6.039839196	4.629772156	6.150564825	7.588659958	8.043649731	2.521828069	7.359245563	3.373448237	5.583039423	5.920197952	1.855719704	5.59293463	4.416121462	4.361502796	6.444639511	2.358041966	5.655381746	5.467973226	3.666904861	3.511114428	1.464012977	2.813073281	2.766854567	5.194566324	5.162208396	6.223953486	3.966687798	3.189977091	2.652077437	2.313531578	2.245212364	5.007752772	3.541996703	4.96679711	7.135518645	4.63526295	5.03871604	3.910804883	5.371741939	2.936861579	1.933457614	1.701017131	3.051733179	7.004163243	6.08690207
FAM81A	0.889120817	2.549395126	4.17583624	2.310638291	2.005207425	0.995108643	0.443936463	2.229963612	2.89568223	0.996364484	3.501176014	2.4345781	1.973173905	2.433787716	1.234609277	2.206067689	2.953266151	2.188079546	0.400348484	2.256671157	2.821241227	2.463156613	1.801228514	1.371596951	0.850034504	0.432761389	0.476887769	1.918962312	3.293676517	0.697841314	2.718642071	1.615650324	0.710380624	1.118388285	2.182144007	1.262203619	1.661953644	3.384956118	2.386935982	3.394766652	3.893779133	2.136482729	3.04163425	1.515987624	0.538078896	1.417221504	3.696030934	9.478004798	3.2919987
TTF1	3.328996976	4.7651173	9.013721854	6.401801691	5.634496423	9.419560829	4.133568786	5.335156389	5.871601762	2.628000464	9.999521762	3.584682269	5.236133114	9.65113139	3.129206786	7.541617747	6.819307208	6.254433913	6.820124863	3.647891653	6.530097721	5.278778115	3.423865196	3.484968766	1.332735594	3.464463379	4.625730682	6.89979643	6.492973651	7.228621059	6.228969298	6.338622822	3.083802984	3.153311419	1.739348032	4.602230939	3.909333352	7.205313181	5.803710327	5.729754898	7.20889691	4.250986698	4.699167411	2.256916329	1.403691371	2.135434084	2.882348554	5.50508371	5.244667734
GMEB1	1.317944255	1.329304532	1.487231606	1.777477431	1.60238427	2.459596228	0.883152549	2.251286388	1.900755457	0.881112618	2.131138053	1.206451057	1.609694251	2.208694237	1.25403977	1.755434422	1.498714588	2.227061654	2.239803122	1.376720346	2.400370181	1.847431097	1.100117908	1.190780004	0.465865314	1.277926579	1.317890684	2.439028647	2.701947349	2.777959855	2.204863745	1.136476045	0.992961136	1.136284046	1.032787645	1.261151544	1.364387832	2.155098254	1.709685009	2.08075576	1.854041342	1.675277373	1.645151723	1.146371793	0.710695574	0.570232733	0.684900903	2.024018842	1.757156385
ENY2	4.534335978	6.425107512	7.762434726	7.297227691	5.273531092	6.134635071	6.884198778	7.867305587	5.495614122	3.651069612	6.700946122	6.976591027	5.21041349	6.963797024	3.503508287	7.148477706	11.75251006	4.471641698	6.093077293	5.419766671	5.694662542	5.237347516	3.491897179	4.625121033	2.446590538	4.620717205	11.01732471	5.641166444	5.397728288	8.624443275	5.413789805	10.54867957	4.354260051	4.030478915	4.553269022	4.357073283	6.917902498	6.059958096	5.898994281	5.787259866	6.699151359	5.809747262	4.809365675	6.952834692	5.628722611	5.787529145	3.759296251	5.75205716	5.09749399
COMMD2	3.549340342	2.713854275	5.828462886	3.793715739	3.838240244	12.16143761	2.64359072	5.91961644	4.436219834	2.694377742	6.194634979	2.809470353	5.626002154	5.358870101	2.955915862	5.497910122	3.617638439	5.38830347	5.025364429	3.228168198	4.75193978	5.182473143	2.891883423	1.792331131	1.144200503	3.479563244	7.576967249	5.90633617	5.237378689	4.992351108	6.630389777	3.803705317	2.383851585	1.890596623	1.635093619	4.159337142	4.133338382	4.97033551	5.019752008	4.630655276	4.545450218	3.162579491	4.422997623	1.708230541	1.242824884	1.658813067	2.648273562	7.15925092	3.992931494
MIR3916	2.309998719	1.98473832	1.452529587	2.720654194	1.527819224	5.274007593	1.287939108	4.843536783	2.172063669	0.637223685	3.230383793	0.804468576	2.570646545	2.325123708	1.05578185	2.713483131	2.528184216	1.696161469	2.423963647	4.128863267	3.43009331	3.987764397	1.201002656	0.729879733	0.274011354	1.548022463	5.23079373	5.195280765	4.315284824	2.039559269	3.612175392	1.226423721	0.849872697	0.699825288	0.801048976	1.457181637	1.428629592	3.600003427	2.617295754	2.196824984	1.031440612	3.954755458	2.50544514	0.719653286	0.652993736	0.373783014	2.064497763	1.691062921	1.516603092
STK16	4.414581953	3.396018808	6.002279923	3.223474486	6.426639836	5.775422906	8.18987348	3.994796369	4.239548754	2.40223842	5.150909081	2.052454266	4.734381277	7.344772377	3.169566244	4.588416364	3.950212343	4.21626276	5.527437046	2.793673627	4.516787454	4.823600542	3.839489332	5.764358352	0.897630388	3.815016898	5.415974802	4.599856441	4.311413107	6.025895657	6.447527837	3.12809127	2.029434257	1.963772562	1.705695152	3.47672839	4.026330658	5.001008845	5.112255301	5.569146805	8.352452057	3.908359885	3.713922481	2.176726767	1.414688953	2.159435519	1.84400391	5.39658648	3.634198711
MIR3911	1.018659985	3.516537505	0.993932774	2.649755174	4.33115725	2.107200004	2.434086755	0.964367776	0	0.407906135	2.243634909	1.735206951	0.34939729	2.714108246	0	2.141620521	0.623222116	1.666271804	2.078447932	4.944251718	0.610465449	1.56390006	1.401925929	1.856892333	0.836537132	0.714395688	8.460193201	0.978753248	1.507617437	0.340109991	1.629094114	1.000158794	1.124326999	0.420829051	0.794802264	0	0.34999726	2.212700003	2.244222166	1.951964579	1.504995981	2.683019229	0.324955198	0.385968276	0.404938489	0	0.382878218	0.310717728	1.38370241
STK19	2.97663062	3.809760169	4.520961288	2.693565934	3.646203799	4.066245836	5.233840565	2.401488765	1.864705702	1.180699473	3.472454245	1.980347721	2.157532685	5.012931847	1.723643474	3.398907603	2.69731919	2.16809185	2.193641917	2.891470859	2.524307052	2.224582574	1.797081833	1.84280362	0.357442965	2.570035776	2.547505357	3.291719953	2.402198122	2.081431859	2.775392962	3.189091727	1.642700322	1.148499315	0.777816733	1.904849385	1.534092694	3.459432302	1.882509792	2.179298846	5.509640322	1.97850615	2.329092138	0.936319602	0.636288021	2.181062643	2.311503781	3.580404942	2.269600905
ARL8A	33.3908448	44.70244577	49.89545882	47.66755784	34.23520687	26.23195221	40.9246514	44.20238925	29.07885886	23.63932863	45.77349867	31.42386792	26.69568845	41.93409583	35.22999685	37.55674513	19.98685646	38.82860907	29.9858741	25.16875078	41.14530935	34.61141494	27.74665792	63.54148156	14.04941429	26.85754837	25.27502922	36.06604025	34.94829911	45.62128202	30.54621648	54.18633582	33.7073956	25.2949614	29.88041588	29.7924925	39.7545798	35.18835459	42.93385011	42.95542258	44.14985424	40.24324863	35.0969731	35.03390811	26.71116302	30.23253507	49.75049321	40.15093541	34.01747865
ARL8B	20.7470408	24.42414812	38.35542553	49.42312233	35.83765859	20.85902058	24.2927532	45.52580203	59.82851202	24.43842673	45.40292223	20.20994323	53.96785658	40.49322972	17.80613005	46.11831099	26.11788786	48.1416919	31.49531743	21.93380703	48.07684354	55.87440891	29.2903502	24.18624339	12.49774775	27.64081843	34.34665504	56.26156574	46.63762881	32.34336612	32.65324344	32.24269489	31.94912759	20.29843914	21.3736224	54.10099478	40.32663534	50.15476919	46.56826012	53.06704636	45.77646295	40.63610865	36.24245775	22.18264948	14.60576319	14.6119186	22.77552421	47.6713134	43.55953243
CDKN2C	2.944842248	5.429542386	8.96836106	3.101064063	5.034641455	34.17351713	4.224683527	2.84068993	0.651137446	1.581220226	7.012590742	5.324125343	2.777697927	8.876520922	6.172857448	4.130821396	2.026880608	2.178607697	3.150603476	1.357402096	1.193241009	2.496866841	1.416186025	1.720227744	0.920619451	1.795355166	2.137898314	2.625839411	3.248965558	3.977585324	11.49557152	5.541767944	0.874137698	2.433147836	2.493518435	2.257637406	3.713789491	2.637596327	1.906323048	2.14816114	2.936783298	1.421260299	1.804098765	0.583256461	1.011003751	9.746746937	2.704264933	3.552183506	0.875031218
CDKN2D	11.27823105	22.11066825	16.86709869	16.43006876	17.3964492	10.82457753	8.35546569	15.66600374	13.09668601	7.927980052	24.15111654	19.22835583	10.21156006	18.61151525	13.10481318	11.71509783	8.045080174	16.04764977	13.35058561	9.373917786	16.62411549	12.13557312	13.77627745	10.530791	3.57935482	12.14924216	11.53940217	9.41678275	10.452413	14.55254394	12.94864267	23.04136062	9.13225815	8.850569733	8.991894676	7.407802712	11.70127233	20.10442272	15.20593302	15.66593351	30.27675415	12.93936452	8.908053273	13.43570207	4.992355428	10.07104406	10.74580964	10.32045937	13.22089446
SLC26A11	5.872894424	8.497856683	13.53036515	15.59575206	14.93192267	6.160218492	8.198101495	16.90118615	12.36598944	8.82343483	13.53143071	8.370966759	11.4649059	9.090943305	5.268990433	10.30437647	8.659393571	12.95036097	11.30740836	15.71029105	14.68429004	15.74968249	8.905860987	11.02205539	1.515679708	10.93471262	21.90420062	19.57579692	11.41564356	11.91626652	8.880373766	11.33234515	9.514853229	6.333721839	6.952939284	12.58145426	9.368190987	15.43899968	14.68248726	17.70503136	17.05019555	14.77753692	11.21913952	7.636708645	4.28509659	7.521160203	9.02258808	12.29562587	12.11233485
PSEN1	4.53943919	4.246500975	7.319150277	5.193854457	5.147710232	8.301164751	2.742864457	6.442723909	6.626279782	4.121217529	7.294995447	4.612925656	5.455929839	7.732766432	3.138821886	8.357976355	9.697629352	6.164284341	6.370714996	3.804174546	6.291500978	6.964614386	4.359084806	3.300440844	1.943369864	5.354628017	7.701850141	8.758957641	7.533388668	7.442722645	7.169258811	5.626039849	3.359379507	2.324184654	2.787041618	5.63366235	4.617697839	6.491251905	5.884600698	5.365269753	5.692991133	4.744543366	5.11342992	3.02407134	1.921371457	3.255717563	3.444595244	6.506704745	4.423723173
PSEN2	7.36876816	16.27276092	22.05991065	22.82257688	13.46471046	7.764165468	7.603308703	26.95284297	27.42911435	20.09477863	14.87850976	14.16643831	14.53630366	23.06297689	9.848912937	18.46261092	6.120499019	14.5028182	15.36813837	16.26053262	18.27789124	17.90405404	13.79844756	16.45284698	4.271527372	12.98509713	6.957604271	16.49812735	22.58721513	15.70897167	11.07870721	20.4860846	15.88572001	7.203491159	14.81554154	17.90094064	17.63801736	20.79949782	16.268328	19.6699701	21.54367498	17.03747561	22.70206035	16.01300911	9.234149625	12.27814687	6.576088815	22.46463538	21.46736761
TRMT112	114.2681577	132.0683809	93.80462274	125.7936618	78.15006876	48.78740736	93.36382878	79.97447566	91.65263763	110.9765747	58.67198977	152.7067543	84.88698547	82.20750868	86.31781047	34.94879934	143.7842456	98.49030138	73.05392742	91.43931727	65.82414137	85.83049241	56.5396727	111.700587	121.4551531	91.83765387	69.1238834	80.94861558	74.42898539	75.44434942	69.91390225	57.78476415	141.4560194	85.41767956	137.6272264	98.13977703	130.4837169	83.900332	80.4719867	86.91687859	110.0360447	65.80104659	52.37817856	144.8262231	137.3583751	135.0804657	122.4788544	101.5213292	103.0705023
SMARCE1	3.04202571	3.376456617	4.596424363	6.671653481	4.434374314	7.393615474	2.91639204	5.006436177	5.015032293	3.642291314	4.487909519	4.426879242	4.595130651	4.526714633	4.204942686	3.884509554	6.661856005	5.269276584	5.534509717	4.400173216	5.140110216	5.325971396	3.607800354	3.56584646	2.46919989	4.309187088	6.358000588	6.142506098	5.638185584	4.486440479	5.122712527	4.196650451	4.23959235	3.616197819	3.839285018	4.277915045	5.312509439	4.67608913	4.720512977	5.250099415	4.07767486	5.24315092	3.422155871	4.106677249	3.567742098	3.850663573	4.622777757	3.994257653	4.898379336
ACTR3B	2.531318206	2.666065478	3.482999592	4.458925664	5.660668553	0.902369457	11.95769362	3.850533974	3.688914135	1.616389002	5.648779732	2.555743227	4.305347187	3.5522799	1.232052201	3.76439274	6.563075136	3.015000441	3.766176437	2.038472023	3.971014913	3.322145337	2.879137886	2.022668677	1.574200685	1.357280651	4.009549501	3.536065645	3.355349764	4.59707434	3.649289807	2.85331933	2.014045923	1.33255547	1.423756845	3.071375783	3.071481598	3.986564631	3.538662773	3.57903377	4.61307251	2.469845245	2.498929208	2.178952381	1.208967253	2.333796316	4.087466505	3.4689076	2.309673581
BTAF1	2.093432785	2.76249617	3.591051174	2.446698216	3.388714037	2.958492695	3.722876423	4.324468263	3.91514104	0.973488485	5.322675127	2.001559975	3.548843714	3.285801464	1.613671072	6.601818088	4.329253489	3.730468337	6.622196469	3.225854761	5.01678803	4.332164183	2.150849998	1.376951127	0.695188195	2.318923002	11.68082385	6.743358591	6.981842565	4.98126166	5.327369177	2.401137123	1.629123885	1.237477634	1.15729549	2.795410376	2.078271231	4.952919948	4.253789388	3.641733821	2.565534659	3.582720581	4.606969419	1.255591574	0.9836633	1.094661853	1.985248263	4.568437446	3.090969011
AC133528.2	15.69636398	15.14737938	7.918730266	17.74697471	11.1132919	6.82597399	31.0067461	11.31369939	6.776013452	9.320900914	10.18633419	20.96464495	8.718093832	8.395932176	5.330823822	7.794614035	5.810983082	9.103063694	8.032610991	11.13094879	9.299668833	10.84404533	6.167629553	21.06924004	9.777405682	4.8785479	8.204584027	7.369343735	7.206774629	7.771718188	8.72880403	10.59525649	12.50125192	12.26894142	10.43776467	7.496265841	17.46612832	10.12891038	10.7784467	10.68093068	14.70471736	12.42027787	9.644513673	15.51034444	19.7824649	18.94059106	14.38053684	9.385172831	7.722893268
THTPA	0.939765508	0.293309806	1.256100549	1.004602831	0.669460747	1.424711516	2.599322442	1.450297324	1.824996709	0.51034378	1.032908195	0.249990511	1.960513769	1.417734765	0.719848131	0.742357503	1.925702146	2.034184618	1.384633611	0.401682065	2.418611023	2.110802711	1.528099262	0.633603958	0.222009681	1.503212769	1.751797597	2.016174952	2.252039598	3.868381467	1.457628417	0.49294783	0.724653193	0.366962933	0.361600474	2.149901597	1.180982059	1.438117567	1.981271812	1.911793714	1.95141705	1.602112439	1.761765799	0.248764945	0.153524506	0.124984372	0.754836084	2.261808911	1.31150924
PARGP1	0.276823581	0.630714804	1.404540255	0.931601003	0.909914314	0.844639942	1.074888099	1.126898969	1.359417844	0.199529254	2.613059142	0.084878485	2.221821811	1.167813134	0.520419955	1.895628208	0.97806717	1.453532389	1.718678122	0.172750327	2.090284834	1.963472431	1.085784816	0.211938497	0.153448565	0.524175145	0.862155066	2.31401572	2.654850032	2.620271478	1.832822264	0.502822291	0.152769438	0.137233707	0.09719534	1.576722648	0.656277585	2.306442449	1.999513466	1.684183849	1.030646463	1.476463274	1.351103924	0.031466374	0.066025872	0.033594808	0.1716795	2.925789709	1.015267063
RNF141	3.204176313	3.950663503	9.309921714	6.315701622	5.837348498	8.414922678	1.487168905	7.523014111	6.49905114	2.154860658	6.518222565	2.883017504	6.486994089	8.066392952	2.673878074	5.914808463	10.00291421	6.4566967	6.253531163	3.229208758	6.662582434	7.882376282	5.730372234	2.909194643	1.387560503	4.05775837	4.009395908	6.566574862	7.628120093	8.443121805	7.443460169	2.616229527	2.737300122	2.234860571	2.337552081	6.270895289	5.990771514	6.639838156	6.484178545	7.146553352	4.816449032	6.390311927	7.808731585	2.044348594	1.213520908	1.803542873	1.777152263	5.820831756	4.358839534
RNF146	11.0464209	14.05151449	24.49046954	23.55746029	14.01671287	12.72389193	12.00020498	26.46879818	20.88094587	9.55649191	24.18074873	18.0295323	26.25081203	15.10485657	9.703748388	18.11900268	12.47083799	23.58829084	12.21507133	20.44336137	21.34880159	20.93397032	13.46016739	11.67788366	7.446921272	13.07437786	17.79452969	19.65606972	23.08494075	20.40650253	27.26336368	14.00526427	15.60425707	12.21291972	9.507946697	16.94285194	27.03539268	24.93756877	22.35411976	22.22863654	25.50453367	21.17504857	22.66766298	9.65415804	7.511562805	23.4184257	13.06260859	27.10037865	17.38039487
RNF145	13.20153899	11.54020273	27.74690907	23.91314114	35.95726443	36.6127731	46.45586305	29.02373252	34.14306041	13.58094315	42.62464183	6.352901544	36.2830763	38.46330431	13.02432801	35.18088511	57.57865482	20.83084204	40.74782574	13.6125833	31.51469398	35.54124687	17.54955251	13.86273604	5.400674198	27.93706359	25.3951143	43.21558847	31.19649018	38.02983769	37.76937168	16.9322555	10.70683282	4.871278255	7.066117567	40.40474589	30.48133571	34.23611483	26.11557439	35.11904975	35.75431509	19.78689964	50.08607684	4.283512609	4.484381222	5.655101557	5.546829771	63.27953295	22.39071063
RNF149	5.801194191	7.077940676	9.125300357	13.8185472	7.892298839	12.90275106	6.217759522	8.339441467	11.97001388	8.458400998	9.861137302	9.574208876	8.410677699	10.9161728	3.991735073	10.27474267	5.225477745	8.450230766	13.71940182	8.954993309	4.71949374	9.270538259	5.829907235	5.005622666	3.129922015	7.447161415	4.371126735	10.60369989	12.09030624	10.08824185	9.752466139	8.303289628	5.431534764	5.273764231	7.443382369	7.397834724	8.748556406	8.713470381	7.341785997	10.02373098	10.50210843	8.163901562	5.764191843	5.898227369	5.165896436	6.408647348	4.090526475	6.870292799	7.071803728
FAM135A	0.936729798	1.382770692	2.950009493	1.166039916	1.731902852	2.035328213	0.864423765	2.663721803	1.321337372	0.54165343	2.421707898	1.068129753	1.701187656	2.362331612	0.879500916	3.338273343	1.587777377	1.626019435	2.231184678	1.486850815	2.372190674	1.477825742	0.916368903	0.913663276	0.546802508	0.985405932	1.463726446	1.76984049	2.50476065	3.245418251	2.176669123	1.698730372	0.702124815	0.784071806	0.691333105	1.136506349	1.286187872	2.300464098	1.900911249	1.959061627	1.422163641	1.460312206	1.812985475	0.667471062	0.85033641	0.572640942	1.781437725	1.954244026	1.082499836
RPL18A	188.162702	92.24475098	100.3420271	101.5119367	95.69391131	183.8824256	152.2536103	70.2760801	85.63100488	99.32358259	75.44998234	107.3799392	75.84467132	101.2500976	122.585862	62.60212939	243.3928861	120.3855158	123.0251085	78.92088329	69.25745226	77.62034622	53.19319164	107.3122666	86.65832117	76.85354164	152.6510313	109.1442611	84.50873242	120.4550594	143.8594029	83.98072789	78.78237167	72.25850772	76.74686829	89.77064434	90.25265323	66.47734473	80.42376338	86.9173983	105.9708336	65.34914764	54.11936725	70.47143829	64.84963041	73.96473805	112.0669456	80.83435789	85.08681139
RP11-258C19.7	3.745919448	15.41222177	7.429164549	9.035657856	11.74547391	2.863690215	4.767311096	6.919082406	2.527664467	3.76628844	5.20782112	18.01904565	3.288908596	8.154433888	3.572138146	5.246179328	5.679617175	5.354799992	3.204396387	11.87867548	4.245723395	2.906720739	2.395535147	8.14948985	4.789842285	5.289789631	11.31533837	5.613923335	5.025723165	6.341797908	3.906958382	8.794942383	3.864848289	6.686274557	6.337870419	2.656853528	12.00309635	6.216285598	4.055859312	4.27166726	7.543523312	5.972042182	11.59239239	8.770481553	8.254686698	8.499006066	8.562530103	6.203587121	5.288780043
RP11-258C19.4	1.108123138	3.442837617	3.892407389	1.297110691	3.479289841	1.604584435	2.383072961	1.2588753	3.490928502	0.532476272	6.694438462	3.624192722	2.964646469	1.377820753	0.213665432	10.98290421	3.66096345	3.697726529	2.713183527	1.613543225	4.7813701	2.449797938	1.601301622	0.727190171	0	1.165705538	7.433357223	6.814154351	5.116871636	8.879518337	3.615223226	1.523195928	0.244614058	0.274672854	0.259381577	1.225555596	2.741295904	7.840037138	3.766607263	1.698715682	2.161066086	1.313394143	15.69514148	0	0	0	0.4998051	7.909347684	1.806270211
PARG	1.949156706	3.415219017	6.324731636	7.395238711	10.9857032	4.184398539	3.452512827	8.81867973	5.533538534	3.212791616	7.038666037	2.409100551	6.611696488	7.296809014	2.906137733	6.289780784	3.39032068	5.950314772	5.103388795	3.583079454	10.16651139	7.547230375	4.316201989	4.499183034	0.879439756	3.862461436	5.332105609	6.89232883	6.098234058	10.31795409	5.654443013	4.216938144	3.827393623	2.654470081	1.59155138	11.60577884	6.588007212	8.112620374	6.40921658	7.904281144	9.95518438	6.335203165	5.194805831	3.258985657	1.581194291	2.062902272	4.063479733	7.424878871	5.564678291
HSPD1	34.49157914	35.76587871	45.19002963	64.54299557	44.63889934	57.1461555	60.00066857	61.03914155	78.66844748	30.43719668	49.66017639	26.3856918	63.00731954	46.49156247	27.36050036	45.81532781	104.9613218	71.9049863	83.68237759	32.40976552	65.23186433	70.47497338	40.92030239	42.95960875	28.05286381	49.24374072	45.40204036	57.43433196	68.20965599	58.0314175	49.29327938	29.02848003	36.1544187	27.88961511	31.51049278	58.26161384	71.23074977	52.63604872	66.3351742	63.34473762	53.79270442	57.10335557	80.99483432	28.94889365	15.72134336	14.87685745	17.68644823	90.1716755	59.13029779
OXSM	2.91802788	2.898668003	3.166778033	3.470875505	2.264215042	3.649456806	2.027752884	4.045094816	3.558992604	2.199838115	2.571761035	2.738918776	3.692002179	3.041150162	1.507089041	2.521899076	3.620629692	3.799046091	4.738794399	3.205296849	3.774031971	4.498194284	2.689233416	3.093824635	2.384097176	2.270921931	5.635460398	2.832321347	3.767830706	3.057022428	3.257139737	2.558062348	2.892074168	2.121919613	3.2583376	3.243729167	2.087031127	3.09068492	2.797346455	3.751472821	3.365355053	2.735093114	2.521866708	2.589216792	2.485664259	2.529475556	2.518125049	3.773733054	2.88178569
WDR92	1.061614023	0.930300471	1.451952461	1.088663509	1.210799688	1.435881935	1.365929047	1.348633305	1.034093742	0.77391164	1.010669008	0.908824744	1.139074569	1.184608331	0.40239712	0.915662218	1.057521912	1.130973306	0.809308448	1.132469661	1.305040135	1.094921743	0.590035876	0.724456597	0.480614064	0.801790502	0.713006646	1.046179005	1.11191868	1.36327491	1.514949692	1.051241514	1.31194453	0.809675507	0.902652976	1.033624996	0.869801967	1.300822409	0.916693977	1.060604109	1.431720129	1.191950532	0.694682355	1.000451725	0.71417688	1.916015943	0.542262189	1.02958098	1.026073514
WDR96	1.231306203	0.768312537	1.070719061	1.246314412	1.167703962	0.921851116	1.077166965	2.692282867	0.806731258	0.297071951	1.371397746	0.85828012	1.367726976	0.84647972	0.476821299	1.480796356	0.567354209	2.118605221	0.360405384	1.896863037	2.449891998	1.490145976	0.818928474	1.076242803	0.412504564	0.504024853	1.150331542	2.118633841	2.937083881	0.928863868	13.06078132	0.809334139	0.619809255	0.804519236	0.512516911	0.712234773	0.902762977	1.275752146	1.556603348	1.238952276	0.959057851	1.160189203	0.848031745	0.661744329	0.399358184	0.356379002	0.453122301	1.145598618	0.687565657
MAP1A	11.18817379	19.56815127	20.70761705	7.148051647	12.83574026	2.709699893	6.61296035	11.93723501	10.01560889	7.095851186	24.08696918	16.48827789	15.29879267	17.89814363	7.640906134	23.88088978	19.2945811	11.993434	21.62386967	5.973663174	12.9214709	13.20896535	8.671948968	16.72869631	7.926684084	11.11162951	11.95021535	10.29917577	13.59134386	20.20305074	15.56999206	19.34992408	6.849331397	9.314457653	10.72751749	9.776095451	12.81804178	24.6411405	17.8698342	14.42795999	21.02456215	10.68336974	26.16273726	13.33760991	21.99870541	8.829763981	14.05359317	22.58094127	11.91494817
GATAD1	9.586942014	7.96046911	10.07030308	7.219075735	7.754192179	8.301763992	15.30275609	13.03986531	7.558685073	4.101878893	8.014052222	8.456118735	7.734508122	7.828357069	3.723870507	7.955931535	21.72919649	7.293756159	16.78004139	7.568743148	9.485978136	7.578598976	4.616830896	6.074995159	4.872204577	4.697177741	16.35320857	8.40231029	9.192344096	15.23580598	10.37036905	6.045139839	6.77858179	5.179684475	4.701460272	5.972146999	6.840032028	8.112111722	10.16789162	7.897423519	6.163227125	8.713652358	10.01019367	7.0161476	7.425478198	7.518856096	12.66558909	14.9229469	7.390071244
FEV	12.89706068	0.411549875	0.176246417	6.783612486	0.283573159	0.112096047	0.302132454	7.54127129	0.117156014	2.452015552	0.204606739	0.941533962	2.695082563	0.20855113	5.085007878	0	0.132613393	18.47260311	0.157952189	17.77248733	4.838735651	13.9932801	1.640711751	3.319025125	3.849336431	87.56001728	0.017309777	14.07529012	4.314773145	0.054278168	0.155992321	0.390170943	29.90523252	4.007220897	20.6753321	12.14621893	1.079884176	4.556992637	1.466732105	14.64116331	0.432328275	4.317513496	2.264536492	1.47832066	0.366203524	0.876842534	0.061103552	1.322332158	2.613097352
FER	1.317845611	1.779327102	3.40326735	2.493977523	2.642214504	1.346150404	1.135328162	3.910373105	3.771676011	1.164451531	4.464421059	1.842257974	3.322885698	2.747098094	1.170766478	4.582817181	4.42030132	3.022383899	0.966670185	2.231567028	3.292035867	3.03734634	2.169669371	1.346065938	0.774779977	1.629792354	5.594263196	4.078582561	3.85649716	2.539102613	2.934047278	1.863338092	1.412473875	0.998869161	1.437198724	2.908983739	2.438909031	3.348408958	3.334409731	3.093973234	1.723354922	2.917928981	4.187458792	1.138965607	0.477328729	1.258963776	1.14826848	3.819613055	2.490979902
RP11-314B1.2	0.583138755	0.603919658	1.573485223	3.546386247	0.981870685	0.037230889	1.849277803	2.862527186	1.761022184	1.435645518	1.128083198	0.662220587	1.940884617	1.144502064	0.52749303	1.530859652	0.343554071	3.426860879	0.956893471	2.463470293	1.689081068	2.433794752	1.441603078	0.8582664	0.691717438	1.401068765	0.172474874	3.76987854	3.567255699	3.06469468	0.545735437	0.579616112	2.201050708	1.008237974	1.390246909	4.10052165	0.875639906	1.956979345	1.855706755	2.731459479	1.167872198	1.841672725	1.777551076	0.662850401	0.721185919	0.279579903	1.047199111	2.075178604	1.364189003
UGP2	13.33710114	4.888188014	9.366937857	11.74445582	7.630822044	13.60543489	11.55148351	13.98951173	10.66865466	5.395545811	8.722013799	6.208220591	12.05385588	9.865827474	5.024255057	8.757928478	11.19601164	7.773053773	17.21404509	5.669875374	8.655329366	11.39592267	6.594160009	7.837306946	4.709056985	8.529897746	7.830609578	6.088861685	13.27936998	12.32298787	14.10810091	7.299239277	5.449262489	5.01408361	6.299884736	6.206075787	13.55295087	8.958167622	11.56765132	10.02447478	9.578763832	8.567580046	17.39014524	4.968961667	3.29146158	4.355011661	4.929180214	12.95223277	6.025258118
RP11-230C9.4	2.074625157	4.554941068	2.833971249	6.637755534	4.152622138	0.343325561	0.594877705	1.88549036	1.845376079	2.193181417	2.271662379	8.142244637	1.110080628	2.653253801	1.040062004	1.570201593	1.523121316	1.303129159	0.725659271	2.503007636	2.38711153	2.446136058	0.856557882	1.54296928	3.373345362	2.706214157	1.431433172	4.146168469	2.431793686	0.49872631	1.194425505	3.422067981	2.015049434	0.102848356	6.798588873	1.560247684	1.197524257	3.244631843	1.80213484	1.510657191	2.574690435	1.80321752	0.555921112	5.093742768	1.484471816	4.53190952	1.49717402	1.822505779	1.775389471
LIPT1	2.33691766	1.618703016	1.613901228	3.138096687	1.742052178	1.961910623	1.359755311	1.867581165	1.884089381	1.822950747	1.145931963	1.675018961	1.389710173	1.778989087	1.199645113	1.380958257	0.529189423	1.876554075	1.5658055	2.683095658	1.677841383	2.16663317	1.253053926	1.626512825	1.271097421	2.091196397	0.814347294	1.458030669	2.412064273	1.352770408	1.9511725	1.311127942	2.311347098	1.711440492	1.669443214	1.52724628	2.314947027	1.525678231	1.361150385	2.326244517	1.869798615	1.28898228	1.568418447	1.190187538	0.904844103	1.068119315	1.077992918	1.680219811	1.97882493
LIPT2	1.870832998	2.163544515	2.738129882	2.098652976	1.560294417	2.128502785	1.117588274	3.571762594	2.137910423	1.311004133	2.148586228	1.880221719	1.989239164	3.101547643	1.292612864	0.927116261	2.747007677	3.580448915	1.472348601	1.491784698	2.774866325	1.8669304	1.351730603	2.250797548	0.960220591	1.705642273	1.254966123	2.39672236	3.377977536	2.74838672	2.573062886	0.918427199	1.514257873	1.043386603	1.532689454	1.41388023	5.495871043	2.902687452	1.736983121	3.136792279	2.985141145	2.802534513	3.909044038	1.913908403	1.041172931	1.059524218	1.230564788	3.138589354	1.302393864
MACROD2	0.903908803	1.730302637	2.87196504	1.072710466	1.517664572	0.428642357	1.189108537	2.978072898	2.697017194	0.533133534	2.772257155	1.514167716	5.667986795	3.561831685	0.453026478	2.981393427	4.44110322	1.626958249	0.801833661	0.936738725	4.203529874	1.893722749	1.252982114	1.259877381	0.747661515	0.600736102	1.601082641	2.420505741	3.384549306	1.065550029	1.468540297	1.733332273	0.88241793	1.18497773	0.351361184	2.064362065	2.663953752	2.317853001	3.222822204	2.316731721	2.105879759	1.588976859	3.875539119	1.66175303	0.459206388	0.784113846	1.361442298	8.67160526	1.831770918
PRKCSH	86.22360619	83.14535039	54.91731899	58.20773766	55.51301736	68.06216584	90.86087136	50.80136121	47.21792638	49.43639171	47.65065596	72.69677402	39.82412188	59.43607517	48.77800663	42.83738516	72.64536845	42.15383823	76.3125821	49.51532328	41.84234883	36.48864011	32.39742	53.42515757	60.78836491	47.71481433	58.7902048	46.10036424	44.96021039	62.11675131	49.85469479	66.87492271	51.09086105	38.76694164	50.24270355	33.56456582	52.79369238	48.88780824	42.28529868	45.54426582	61.80726586	38.97622969	37.15478354	77.17818963	78.67313657	65.83544554	50.89478757	40.63401168	44.63250511
GATA3-AS1	0.284188039	0	0	7.01185778	0	0	1.398079038	0.585560861	2.400836502	1.98812787	0	0	2.04698837	0	1.579425684	0.030124743	0	2.280549602	1.49104298	4.903097474	3.050535	6.082539935	1.552946405	3.016821013	0.967836433	4.41399088	0	4.979234005	3.740852372	0.753495713	0.016040764	0	2.361729944	1.719620789	2.19127056	2.163155446	1.447414143	2.209844538	3.472476935	3.427546355	0	2.641816585	2.335743912	2.641285165	1.455327715	0	0	1.300270891	2.469446317
TMEM106B	7.620054666	7.211627981	16.07332241	5.574121252	7.997856629	5.134656966	9.805593954	10.23593834	9.513672006	5.43467931	24.79347283	11.70806083	10.32096465	19.19580855	3.347692182	20.58794309	12.68046	7.960686539	11.94031069	6.840017665	9.752941634	8.661550016	5.1654758	2.811169215	3.333781749	5.404848747	7.171812463	10.13731072	9.485106556	15.73561171	10.63865303	17.20650099	5.267237264	3.030017725	5.454027478	8.02022601	7.257439397	11.90653213	8.31873547	6.988827099	8.55061725	5.968348897	6.319273703	3.925815353	3.981900013	5.428690398	7.15074151	8.137949832	6.561211088
SLC25A39	32.84412869	64.68095288	36.6864364	32.13016021	43.7408331	35.64261675	22.26011226	38.97384151	28.1854243	24.16016701	29.82392745	38.02061852	27.40212163	45.07391937	27.93042288	29.45149044	27.29000565	27.82560496	30.24410367	26.79114568	35.50663381	29.09412964	21.43066039	50.04351169	33.3336085	26.92072303	35.31684932	28.92512861	32.47457557	21.47988475	24.93853862	32.39188889	33.54008376	25.53701917	27.64113092	26.5731457	34.77400456	27.97628442	32.22025454	32.87606215	38.59653109	31.76630849	28.29792071	52.27199235	34.62465256	43.24750387	34.31255562	30.41033005	24.87348317
RP11-27N21.3	0.609818842	2.62336372	1.32734326	5.445179715	0.598347453	1.892206848	1.120893352	3.197447531	0.651962715	1.972321807	1.594065432	2.684842391	3.137490242	1.083197123	0.587918446	0.76079295	0.430489295	2.163830279	0.533253797	2.097927558	2.066220507	3.283991913	0.919958364	4.412296256	0.866754253	1.776482052	1.573346839	1.397214713	2.041111465	0.610818578	0.405105533	0.875086127	3.158280614	2.15108183	3.788154517	2.490254412	4.883548587	1.877770218	1.948812151	2.651686567	1.413818785	1.94595406	2.603760155	5.865348077	3.804060942	3.074116572	1.057889121	4.120849568	1.146947244
CTD-3099C6.11	0.747122774	1.42845685	2.243036694	2.915142144	2.537544949	1.902151557	0.205990261	2.938027293	1.91701335	1.035600203	1.84447892	1.057290695	2.306347641	2.041668729	0.664884358	1.657047999	4.272071479	1.52293103	0.854339844	2.151868206	1.808172117	2.276397386	1.186412471	1.382865781	0.283175613	1.330062779	2.092816546	2.650536747	3.164123801	0.921043206	2.371293203	0.846407675	1.268650547	1.353318269	1.076191885	1.652597018	1.303250667	2.247058699	2.713178972	2.312653686	1.935929613	2.213803327	2.585008509	0.653269288	0.685377257	0.627711691	1.296078441	2.945063686	0.878242795
CHM	4.243198865	2.350189399	6.417098592	5.06209302	6.289181664	3.356877194	6.384268269	7.316618004	10.8187948	1.661401122	16.78929193	2.818245885	7.873282321	6.920983005	2.138285734	16.70876701	24.0203315	5.858013315	5.623708245	2.551754558	9.649330163	7.418900171	4.194141022	1.87321855	1.376599078	3.013329936	6.072679881	7.446329954	7.995988482	11.03067513	7.280339426	4.77991207	2.36766825	1.729955982	1.804028276	6.823837979	6.695175489	9.438825003	8.497912578	6.797589437	5.883134453	4.964935774	10.30969613	1.927340893	1.16422158	1.086013199	3.804509016	17.94499125	5.068746523
HSPD1P1	0.642557514	0.754183333	1.128527837	1.650538325	0.987736761	1.661493059	1.202722458	1.155790315	1.88533431	0.617524566	1.111986713	0.591054868	1.388490273	1.179394517	0.330390067	1.08072517	2.260442485	1.702721499	1.666916616	0.556923195	1.289996867	1.558650858	1.238043384	0.960468963	0.369373745	1.058984117	0.821012339	1.317087705	1.825892229	1.673388395	1.109820365	0.736035069	0.945614528	0.557452372	0.752026448	1.231796851	1.72203513	1.415681657	1.253840393	1.84691093	1.139198347	1.353931	1.537331449	0.3408493	0.25542995	0.181952437	0.507180696	2.234362554	1.418335007
LIN52	4.26282058	5.46387971	5.969881673	8.48271725	5.757270003	3.807331607	8.700046129	8.185191282	8.735947014	3.735270543	8.028790627	6.161066243	8.82441205	6.725610904	3.026695342	6.253896736	5.688548537	8.180446271	6.832485185	3.108772441	8.439312591	6.790886358	4.969428495	4.848854137	4.559127368	6.868943577	8.948633999	7.603772187	8.586146872	10.23749508	5.341574441	4.254333992	5.557445773	4.176813868	2.746914166	7.920476863	5.469157725	8.039476679	7.188027256	6.640470648	9.67373894	6.399800677	5.433004333	5.769022849	5.849221253	3.481314368	9.455120535	7.44366842	6.458027885
DCAF5	7.33979621	10.42472138	11.24527991	10.08009034	8.874102808	7.605395845	8.401389575	13.39031536	10.73239879	5.997916721	13.47765188	9.339450709	9.646187346	11.83668214	5.084541814	14.26389714	12.46019735	10.47045428	10.06632442	8.070161521	12.03669333	11.97263063	6.829931302	6.266021058	5.952423074	5.942273569	18.46716564	13.62006826	15.91596908	8.777502894	10.71635588	10.00584821	5.781620603	4.672749821	5.201140024	9.050288529	8.98208158	12.83491756	10.14037476	10.71729349	10.73854095	10.153748	13.02367156	6.775918538	5.635015644	6.113376273	8.950488031	12.91851565	8.518485726
DCAF7	10.27124333	17.84710851	29.81903946	24.83411332	20.17811159	32.55640535	9.613170726	32.10240314	33.68931962	12.33886644	35.07450138	15.73514219	26.06407246	25.54016926	13.09843382	38.19310738	30.34577007	34.96813166	24.11484627	13.1256592	35.93724925	32.50922527	22.47955344	16.30394881	8.575616835	15.19671574	19.46498481	41.05186617	53.29321211	24.56082591	23.79837665	26.35922778	17.6314114	12.80637682	14.07283863	27.84625299	24.25549555	29.53277147	30.53707441	34.76622667	22.25447405	27.72650075	32.95732421	15.69901207	11.32438426	16.87683931	15.08547156	32.92216366	25.43301536
ATP6V0E2	37.84440058	40.04430699	70.22071408	69.00944203	71.79096121	16.95752128	81.01995102	68.86807298	67.8042789	36.13519499	67.46161136	30.10761123	61.80127106	74.28500151	34.04366217	83.80058996	32.25305381	71.67919237	24.50641958	31.82846145	88.69767995	78.63291379	64.09119805	75.6028252	17.18566619	62.83047895	42.20575075	75.94678717	63.30563442	64.23067012	29.69468944	57.5405482	43.05735991	32.73701433	53.49589338	59.47159332	59.99532863	71.89823531	68.39171794	80.66987669	95.25612801	74.54950506	70.648888	47.76496424	15.93588514	41.88319811	49.83748349	57.90735892	53.51475298
DCAF8	11.08078886	15.52298947	21.90356683	18.14898672	21.07076971	9.702838451	19.96461933	23.27270673	20.78780896	8.825509648	23.27465343	12.97793766	17.53470451	21.62049009	7.925170605	20.37155522	9.690210873	17.33040101	18.49720313	14.62195373	20.78909469	20.02574578	11.26241822	11.17319641	4.117886947	10.71455083	14.9052794	23.41937873	24.06857938	22.66816714	14.79969051	15.50195226	12.09586922	7.720488056	9.091729469	18.0821127	13.02574369	23.22893191	19.86579828	17.94692419	21.69534611	17.32487817	15.98772704	11.31566143	7.428961384	8.535882868	13.74458153	17.23644009	17.24975853
ATP6V0E1	157.0757379	143.9215016	150.9487683	148.1264978	226.3036335	83.21297763	179.7922259	147.3870466	148.0546669	157.6571035	131.8894348	173.2653856	156.4201939	153.1948457	94.99844216	121.7010122	256.070947	114.5694818	152.6889942	127.8881777	102.6400045	141.5816165	132.0963195	103.0837246	78.85071179	138.9217904	212.5223067	138.4987106	114.0693264	94.70145818	105.9081813	173.8142054	154.0390335	101.6892045	126.0802226	181.6410824	185.2951914	145.5257793	147.3620948	151.4125574	195.3171359	98.60922228	117.1504534	141.4016064	92.11115609	143.3279756	125.1754635	124.9764903	147.7336776
IFNLR1	1.826883813	4.554783952	5.978469629	6.534165467	3.00965992	4.33895723	1.023967839	9.316606313	6.924127438	2.366236727	5.861798131	4.256843671	4.989716939	4.807439347	1.464105158	4.931426006	2.166402616	6.190624526	5.640596833	3.526515049	10.46161447	5.87261468	3.794640155	5.320073858	1.787348328	2.008811599	2.089303794	5.887165334	8.925842451	6.814980723	4.155232373	4.332937918	3.368946239	2.301438258	3.827498411	3.982769399	4.393841287	6.725809252	6.459603513	7.923371693	5.524799589	4.811776716	8.015033491	6.477649995	4.052510562	2.134959285	1.237685145	8.812757606	4.633772872
AGTPBP1	1.888791176	2.662470386	4.234379052	5.54923287	3.72123013	8.1476551	1.862616947	5.350177537	10.79216142	3.097377165	6.226044682	2.44369708	9.023620175	4.180418021	2.847055106	4.808392218	12.35363046	7.061915007	6.475502362	5.605015787	7.148614688	7.843189997	5.70174745	2.336345092	1.883479107	2.688676925	3.713409878	11.39288866	11.47450135	9.939917682	4.818661125	2.811165915	3.507620938	2.433786157	4.131668027	7.410814067	3.793338063	5.979718377	7.324594216	8.042926821	3.627716924	6.122301598	6.290693043	1.899905	1.170943032	1.173389507	0.853605975	7.002726867	9.514285087
USP6NL	2.329820705	0.850164169	1.566366759	1.215124138	2.165813216	1.956897681	1.09598461	1.265656314	0.961041335	0.410117709	1.633425073	0.812377906	1.287175484	1.404915927	0.798966093	1.282077008	6.935660857	0.907990247	1.143988914	0.547521146	1.328284612	0.979436185	0.731662793	0.547261551	0.30817929	0.753908278	4.215570579	0.961524104	1.814321302	1.004979284	1.625423433	1.261454563	0.46022304	0.57168391	0.405655838	1.07795735	1.157760969	0.984980244	1.220468216	1.260924403	0.785454881	0.993569137	0.905330399	0.450269145	0.444428688	0.332080494	1.004994665	1.194760205	0.605333268
LRP5	8.562318634	0.416633248	1.101431451	1.675118993	0.282791079	16.3270966	9.641574013	2.842204401	0.923536282	3.584928465	0.821837623	0.877568811	3.694745972	2.378391706	17.08273156	1.942239562	0.540011247	3.459217028	6.893974984	3.209959289	2.105036195	2.90930065	0.818093375	2.521806797	3.505883148	3.808816139	3.475423549	5.463435353	5.139987339	2.838737644	15.88461906	1.815776067	1.226046611	5.06032597	2.164430695	1.952379255	2.438511085	1.117939651	4.405068785	2.232113508	0.441781267	4.84528941	0.907913436	2.07486126	4.597142377	1.960167686	1.374423481	1.368135929	1.645503664
TOX2	9.416468042	10.10881787	20.8072101	2.475564396	40.01082112	4.786584683	11.18171977	13.67628898	0.212803219	6.46992539	11.51184299	7.229831557	6.038187921	9.607308805	6.299450939	18.04501106	16.71407076	1.183399367	5.834228494	0.94355196	2.322628782	14.21688509	3.935223046	7.360045975	4.696339703	12.00774359	21.97612872	13.82513004	0.703617173	19.11686187	3.426910418	10.53078562	10.31720315	5.066661652	4.367960007	11.82412084	15.25751319	11.0217195	11.7859215	4.378949601	11.54368807	14.86971629	0.582459255	17.24330938	16.5569963	6.912337687	16.58731082	7.103606918	2.760965
NALCN	0.686543516	3.066763359	4.390526893	3.170956598	4.195977282	0.102663896	1.156252408	3.402461359	3.004346768	1.560062061	5.660752157	3.242116589	4.294006412	3.908213431	2.846914607	4.989730005	6.042378333	2.662757829	0.690758864	2.980971075	3.881356922	3.878276421	2.002119103	1.533445717	0.473794665	1.822950355	2.47311045	3.143260935	4.00312946	4.478133889	2.647000322	3.260732996	1.346621024	1.16867176	2.376635511	3.801071157	2.19545158	5.482598913	2.815496956	3.261163007	3.889848704	2.41420013	3.52657547	1.372734194	1.588169751	2.981367497	1.156549782	4.098703283	1.874971655
COL3A1	0.798219334	1.169702733	3.53923284	3.029763343	0.788531834	184.2656646	1.154786562	0.879051789	1.992388875	96.67955902	0.697091799	0.610479206	28.03241731	4.726151586	17.86723887	1.952154973	1.126206985	17.64541748	9.672284322	4.964303544	7.25348669	5.652158756	6.042000457	0.564205402	1.103661995	87.62562011	27.2148245	17.33721038	3.780368418	3.714813457	172.2514153	1.530123609	4.18933873	27.66623783	5.573469251	1.621487729	38.14410425	2.780251618	25.88117981	6.175445842	0.380267617	8.452534023	0.722329255	0.783884808	2.655032437	6.477799648	15.50932035	1.982603393	3.557055119
RNU6-882P	5.030663876	4.093522784	3.5061059	2.103082383	6.346326008	1.11497476	2.575878217	2.041089079	0.665888132	0	1.695951492	2.938059149	1.109251591	0.319134627	0	4.208982356	0.329763159	1.76333618	1.571087549	5.232266382	1.292053085	0.662000414	0.370897879	0.393012164	0	1.890027426	6.886938453	0.690512	2.552703699	2.159533343	2.068791361	2.116840942	1.189821775	0	0.841101425	0.794826347	0.37038545	5.686731077	2.035674475	0	2.548265041	1.774569757	0.687769254	0.408451865	0	0.436080183	0.810363608	0	0.732153217
TOMM40	15.67598263	22.14873126	13.59485279	19.52157579	17.03087078	9.670938968	18.177661	14.84048919	13.82179016	13.00599107	11.39068672	19.23859036	9.937788079	13.9678419	13.27454206	8.036797548	21.15088111	12.3061327	21.72270075	11.20713361	16.99461403	12.55114275	9.534746782	27.09149333	26.07921888	10.33221974	20.39640271	12.2839407	13.03717399	17.94037808	10.17222611	17.96822675	14.75598728	11.48665135	16.630742	10.61324356	17.78558098	13.25702387	13.03931267	15.85416993	14.85034982	12.83009019	13.30461997	24.93932414	19.35482591	14.59467357	27.16738384	12.15878925	12.98294241
C17orf62	6.963284037	5.775502086	3.968723827	5.584622759	5.120457488	8.615032144	5.959878581	4.707991758	4.674195945	3.392714451	6.051363106	4.324488809	3.295655889	5.929842526	3.625430397	3.895374188	4.46050941	3.369351768	3.928109798	4.017607283	4.700347666	4.213320576	2.677447906	5.321636781	1.58819477	4.273437184	13.91449079	6.38079288	6.40601946	3.115809973	5.734123027	3.385755504	2.614570576	1.705713106	2.820317489	3.440365302	2.831958753	5.258254031	4.61821017	4.294106209	5.768998696	4.083129484	2.976974134	2.320451521	2.318572329	5.091419991	2.67109691	3.024450943	3.356731212
C17orf67	0.476079127	0.93837563	1.123845149	1.692792245	1.536987115	1.127774608	3.394423196	1.381193405	0.540723268	0.756403534	1.754078294	0.659234641	1.501248523	0.791083095	1.761897567	1.203852247	1.606671788	1.431887513	1.436925799	0.559049209	1.311487494	1.457087633	0.760879301	1.629288186	0.908041965	0.823926479	2.178101448	1.431308173	1.445561151	1.461343967	1.193632526	0.965021818	0.796670431	1.199100869	1.150319625	0.934168311	1.567145408	1.200917678	1.348528755	1.412542003	0.857660366	1.289324334	1.587291532	1.047399389	1.391913048	0.931872589	2.147295436	1.616118973	0.797925487
SLC48A1	5.136908483	12.07313577	18.13349992	10.08035037	6.538339304	2.48930218	4.780458672	10.77292153	8.480973711	8.249054023	7.418969266	6.426295397	8.033226623	12.24391351	6.808680642	10.68006328	7.488860353	9.167914823	6.793828251	6.719529025	8.099552855	8.175119924	6.055260235	9.739609711	3.650266578	10.36461697	12.10847216	6.814543801	9.223334491	10.57693002	8.876758704	6.358050711	8.342775931	4.884387744	5.739179771	8.700772305	12.17906539	13.96120112	10.53130259	10.46310134	19.41466224	5.994879609	10.27838376	5.77070025	6.152991385	12.00261742	9.184642359	10.17905217	8.298207597
CMSS1	3.872538732	4.22656615	8.309239019	9.005823745	5.819668553	4.671364479	7.108018433	10.03681339	7.251914995	4.292559882	5.838461577	4.439935807	8.14692427	6.379251727	4.135664338	4.747669899	7.365734067	11.6068223	6.748862383	5.461488259	9.970511829	7.201221359	5.420053129	6.100307648	3.843028215	4.837006724	6.883225818	5.768592411	11.14595129	18.7313015	4.925524738	3.250128042	7.50745178	4.776992354	5.285892734	7.171647435	9.338777661	6.686665239	9.984498617	10.05342273	7.685694744	8.500802256	10.64946902	11.07173787	4.564165801	2.410355471	9.62299338	8.904830521	6.809419607
TBC1D32	0.428371676	0.443637255	1.039708516	0.605893815	1.050783788	0.891667942	1.964020184	1.196344361	1.041895276	0.173678784	1.612380734	0.63483671	1.311351925	1.174638894	0.294253653	1.939515708	0.923833016	1.308573004	1.835481217	0.785261705	1.747271875	1.445204752	0.36478064	0.398243228	0.224262631	0.935060444	1.74465122	1.517737784	1.901971072	2.091735494	1.412965743	0.410076681	0.248223814	0.139363093	0.300810579	0.888315037	0.513298933	1.271122615	1.076887112	0.82597961	0.86863874	0.713987051	0.999265442	0.273896759	0.217115457	0.246935451	0.591710812	2.053065592	0.572789138
TBC1D30	1.491598523	2.656636626	3.758427516	1.542927912	2.504904744	1.559713732	4.117402915	3.216018475	1.735164984	0.452887813	4.347734634	2.295114739	0.847536009	3.279080021	0.442471019	3.060846703	3.125046284	1.335231267	9.244924828	0.950429635	1.941262553	1.543849171	0.981286063	1.514872173	0.731923681	0.944051121	0.428031765	1.16543013	1.735729703	2.01121287	2.253063133	3.500334309	0.411581027	0.634831247	0.805714075	0.525718844	2.373796739	2.758070498	1.96550471	1.362362642	3.291062293	1.270884302	2.870629466	1.569726826	1.265701782	2.113530778	2.675357312	1.747408801	0.676301405
WBSCR28	0.492473968	2.000863049	2.328671565	2.845367858	0.669059958	1.29300553	0	1.972495673	2.176234193	0.500593097	2.288579781	1.781029203	0.662674697	1.749524115	0.292177091	1.160527219	0.104295615	0.743597243	0.563147246	0.985018711	2.485912781	1.360929203	1.876887528	1.077263638	2.379892485	0.677469401	0.036302695	0.400383877	1.143752348	0.341502458	1.81751544	1.487783126	0.627183433	0.516452438	1.064075088	0.460869116	1.01524282	1.974897035	0.751136795	1.5607059	2.350689732	1.459252142	0.688825195	2.971205124	1.355321249	0.505710181	0	1.109297274	0.964838553
WBSCR27	3.426506835	7.149415188	4.35124688	9.461961868	3.807027575	4.169454059	0.06020319	13.11864038	9.244467372	5.629604481	5.755382829	4.017080872	7.310942074	11.12104879	3.32774093	7.718414521	7.930702949	3.659672803	1.476116429	1.624684096	6.047098689	6.17341298	4.551010396	5.318372228	3.569092222	4.108139939	4.708106155	6.439294686	8.814995023	5.40054844	18.34943297	8.78174371	1.612887517	1.811083228	3.273081209	1.839084244	3.428019453	5.95748442	4.44850534	3.645040278	6.499246772	6.320802448	3.038076712	5.555946338	2.644091212	5.320237598	0.170457696	8.023243616	6.904618507
WBSCR22	12.62596396	15.7731138	11.27845947	14.00669458	11.7987464	7.931797197	14.7341812	9.584477103	9.669795435	10.12479099	9.424614219	14.73292053	10.70042396	13.37344419	7.617936521	11.09923874	14.05399607	7.933459016	10.40109795	10.62185454	8.832729593	9.29575581	7.482761997	8.540395745	6.571249795	10.90991209	15.74260155	9.270845062	8.485434204	11.51266327	9.245150113	11.3857033	13.72998013	8.366838013	10.23483004	10.75897115	9.652681229	11.48496668	10.18810999	11.0301315	14.59137557	8.812311473	7.660090672	13.98644282	10.5956356	9.742033474	16.77439407	8.143041776	8.880629585
PTRF	44.94921453	4.9965515	10.75462264	7.365824458	5.644586518	98.13205099	1.917553368	10.81000518	7.910378754	32.70750803	8.314326871	7.332291944	30.1749467	29.76238856	149.5610582	17.05735688	7.45326763	19.61421297	31.42593726	19.63945128	14.77524133	10.93684174	9.251227901	13.08100125	11.55264772	60.81237304	24.70140446	11.56580543	15.63455995	11.21456722	96.44884028	17.09684541	6.861782163	42.91060155	7.491032102	7.260680547	16.0750962	8.496715164	35.19222769	11.87581097	5.690992119	20.22620119	5.301914003	3.319044859	20.60478939	19.30178833	11.20748958	6.396742952	15.01143609
ITPR1-AS1	0.647050923	1.250870917	2.188660047	0.673247818	1.14278248	1.516954782	0.515375789	5.22721803	0.159875239	0.15546073	4.641925971	1.234464246	1.065295235	1.570752364	0.041587561	2.370901573	0.197934763	0.973739723	1.1316225	0.44865421	5.07974134	1.192063682	0.400725331	1.037955202	0.584503509	0.136134843	2.356247999	0.124340448	4.17529202	4.75281911	1.821243676	1.016478401	0.095222722	0.213847863	0.504856916	0.477081083	0.578025778	0.562201166	2.280841176	0.413294754	1.108925943	0.639093304	1.527440925	1.520031242	0.720205285	0.052349952	1.313299064	0.552628501	0.263677557
SCAND3	0.463912403	0.480444521	0.7750878	0.774873675	0.542481564	0.913638601	1.670369746	1.287479553	1.17176417	0.412248542	1.565668405	0.467647808	1.137820915	0.699860483	0.208309122	1.150921409	1.393849532	1.571742922	1.856062976	1.031103515	2.016558986	1.287854514	0.741222599	0.688108694	0.344439568	0.835649145	0.688161716	1.807377221	1.732465738	2.005095562	0.835414231	1.02952472	0.385779553	0.433185124	0.602447561	0.920723893	0.89740884	1.124043786	1.278063825	1.120323993	0.901343747	0.853646056	0.85144511	0.483984602	0.310726324	0.293066249	1.304178932	1.2677326	0.919340054
RAB33B	2.31136679	2.508085749	4.503337811	3.109101406	3.372940724	6.920693571	4.133461432	3.344982898	2.796385822	1.635924267	4.544259522	3.942246628	2.385949873	4.510918439	1.554173798	3.866733699	3.654612667	2.528570776	4.576589279	2.648987233	3.275423954	2.108776775	1.861497212	1.127135123	1.632145836	1.827477592	2.88510398	1.810602668	2.496983884	5.507711978	3.870686143	3.548627585	1.19431792	1.596522305	2.18823543	1.660788705	3.148791976	3.988216354	2.807892013	2.87042577	4.137002876	1.992120433	2.197906996	1.497738075	2.194624868	1.858110945	2.68098517	3.832741494	2.15976462
RMI1	3.454952694	2.855894247	6.113315509	8.945854857	5.484065487	17.49573535	5.996043475	7.961975993	9.495986767	2.627344027	4.448108457	3.185588326	5.979551113	4.888872814	2.648402247	7.577813422	10.64637016	8.513445471	3.824968042	3.329672556	9.611650399	6.0049655	3.369844933	3.09697624	2.09540253	5.290566066	9.395962391	8.781211344	10.65824844	5.884106742	3.923498545	3.2054761	2.868750989	1.846337907	3.239789189	8.869132082	6.044271836	5.931003349	4.529080303	5.203195714	5.347955746	5.979636454	5.268021907	2.221824234	1.688418948	2.564445264	1.596437128	10.75120594	5.349651058
FSIP1	0.413884555	0.597489632	1.138088391	1.737246297	1.242908797	0.415108642	1.498449431	3.003995274	1.034258981	0.331466931	1.160212427	0.7050197	1.651911553	1.102750182	0.253922288	0.870146732	0.805690401	1.464805935	1.195432051	0.808763449	2.739647295	1.409470891	0.699062692	0.809330708	0.370786367	0.804814796	0.432679901	1.217112223	1.414432272	2.072815383	1.215499634	1.120589074	0.609089832	0.52849626	0.557789051	0.887749116	1.163494788	1.015783228	1.397356126	1.73037592	1.50091602	1.238771162	0.816187031	0.841125715	0.553411361	0.289193127	0.806107208	1.38870082	0.613311675
RBM28	1.047401957	1.84089608	1.70936474	1.729371916	2.666524467	1.404224483	1.259743963	1.554723427	1.39628339	0.571675332	1.898106002	1.642704869	1.250593894	2.305891495	0.773645012	2.871139057	2.528260425	1.394287011	1.964384254	1.448458033	1.381896623	1.276393209	0.852368491	1.089440815	0.387925246	0.898150182	3.346476513	1.77291328	1.708968839	1.053792201	1.631784286	1.454388649	0.859957324	0.641826634	0.636127351	0.954583137	1.012291962	1.954456703	1.27527962	1.235961269	1.604671374	1.216541052	1.252406744	0.747755759	0.381126085	0.942714873	0.952200223	1.186861037	1.088446863
TMEM54	7.44405374	5.924013181	4.969663868	11.23598107	5.253770629	28.33913852	5.242648396	3.906925862	5.324285489	13.61778943	3.377780028	5.285707329	6.26227451	4.430723718	8.763147681	3.577212299	0.455431547	4.306671738	6.852026148	6.139565321	4.226299259	8.950320344	4.744980066	16.68346342	6.145330468	1.703558947	4.004825184	7.152427584	5.102705171	7.351608275	6.240683607	8.719333075	15.62526239	6.927493612	14.58156461	10.1683924	6.946099467	7.027146164	4.710400371	8.008059812	5.695830945	9.674348181	3.499517517	8.669441283	12.55309317	8.716987417	1.560965044	3.441796376	4.976006742
ZNF423	0.620967581	5.67713722	8.783457545	1.416036525	10.90663134	1.25901298	1.036695579	1.191315659	1.886128135	1.244929524	6.952383544	3.400272982	2.437395497	8.750955136	2.997298685	7.710819702	0.139636378	2.607308062	1.283788006	1.325922743	2.750350334	2.329689789	1.375289336	2.446806395	2.461928779	1.34107946	1.363537292	2.149487134	1.71999048	4.465115126	5.291623502	7.606985529	0.944101545	2.171197352	1.203242316	1.287132956	3.424995409	4.521248551	2.71023668	2.155221928	5.566578803	4.362365681	3.384588918	1.911872414	1.829287129	2.101082773	0.93205321	2.826115836	1.600405581
RP11-343N15.5	16.27269635	12.227526	4.87496791	30.031308	18.32186552	15.79155177	4.301872029	12.55156903	19.00869572	11.63516874	7.298219005	11.98156474	12.06290192	12.19643012	13.4009799	4.375993838	4.790021266	18.46369899	11.10543258	16.17002556	14.70319384	17.35504478	6.9144763	14.40926045	5.569974613	10.6879198	8.265105209	20.48935533	16.40824419	2.208662998	13.41828062	9.180693403	10.62853614	14.84041272	11.62952755	11.39101244	21.69296743	7.01570363	12.75546053	20.4580903	3.414502195	18.5537558	13.64983377	10.72386368	8.255126127	7.045687655	6.987094366	11.59591064	16.3221578
RBM22	14.93295876	9.891339161	12.94932079	15.18291106	12.6517725	18.09139436	10.05923836	18.41196136	14.44074969	6.808246602	15.33708112	9.324049251	13.58280763	15.8062608	8.78540945	11.25991725	17.21198398	18.49749852	12.79958233	12.13887036	18.03252056	16.45967126	10.28973477	10.27892953	4.344417707	11.76293522	14.41761883	19.67578859	20.10342042	19.2353697	16.35357445	9.05725367	7.616585166	6.771279672	7.372551654	11.83702416	17.57765088	13.69276254	14.72514186	16.397273	13.88799184	15.28290167	16.58336497	8.017850495	4.011467217	7.496351648	10.1949366	12.65744736	11.94210252
RBM23	8.100440728	9.867829384	18.02902065	13.73051295	13.76156498	11.84355859	9.35562046	21.02641059	19.08420823	6.861050581	22.53580548	8.434202148	16.00535707	15.466881	8.611619094	19.91565822	18.83997429	20.7609267	12.7216094	8.331516861	21.77430303	20.83174738	12.31832751	13.00360492	4.500961102	10.91043019	15.99926596	23.13865441	24.21026604	16.59906193	17.07747887	11.09932197	6.396858231	5.336679952	6.046182989	16.44429799	14.38146396	18.36827144	16.88372044	20.32634318	20.84442293	14.49697353	19.27017886	6.031985383	3.888245945	6.856142177	9.102313223	23.0194927	13.21195166
RBM25	8.401074522	15.40160906	13.63237551	12.65816311	14.51054065	7.484662032	6.721324893	14.78913275	9.854505104	4.941777388	12.30886317	11.52377312	8.973677754	14.30189489	4.472159942	12.5139823	7.691624548	9.744712979	14.55794022	15.77146608	11.63664354	9.967890283	5.395209129	6.956126652	3.360380812	9.107573439	18.62481597	13.73142957	13.79848668	10.85863274	11.59942813	9.585770809	7.067689412	5.871406923	5.313518069	8.824183305	9.774462145	14.65665508	9.393416298	12.13417526	9.987907838	13.1017195	12.70212608	6.785137033	5.202433744	5.064158459	6.472622648	10.88841093	10.13132145
RBM26	4.27653448	5.415031017	6.41526403	7.906770419	7.731755202	3.455374946	6.600033345	9.286148049	8.263385222	3.140623939	8.751583615	6.015153199	6.212243526	7.246316553	4.03590261	7.954285173	8.124175063	7.786171439	9.794018315	8.494579414	9.931673078	8.094162633	3.81262291	4.30478626	2.153679595	4.731900999	6.151201427	9.9254783	10.25196575	8.953514323	7.305271334	5.649525636	3.166393079	2.767074675	4.500750701	5.701103067	5.309145617	9.127606589	6.785318227	7.184151738	6.99981675	6.879104511	5.722677963	3.288947903	3.856839291	3.616012851	5.312743095	7.038042526	6.660621404
RBM27	3.711859197	2.988649164	4.841220865	5.645658619	4.289390795	5.420339374	3.575990933	6.779225938	6.863617797	2.97056165	6.977193594	3.799197898	6.137644457	4.806768744	3.035566473	6.790444612	7.762863713	6.664797428	8.372530472	3.737874772	7.473778082	5.543821726	3.83685793	2.252814072	2.894054764	3.72417578	4.621085797	6.699967888	7.402008323	8.762958573	6.418300269	4.850480249	2.788493903	2.838644425	3.484171229	5.79595436	6.463333458	6.331712067	6.214265117	6.125962654	4.655061628	4.540378174	7.664091893	3.69489109	2.565138613	2.31741857	3.344746431	5.865585175	5.579378893
RPRD1A	6.906417222	7.544116629	14.99527897	9.426068002	11.91405373	10.83129323	12.06551172	17.73004227	13.79179784	4.829676158	12.08978967	6.315183939	16.95645427	11.15390583	4.93265149	8.517067073	8.358534458	12.81441235	18.66195205	6.804865408	16.14686243	12.9176972	7.52884804	6.768520232	3.596363242	5.905889657	10.26926862	12.72446726	11.97679522	21.64969644	9.598446403	4.934185696	7.638677338	6.180902881	5.892822062	10.6184812	9.368457628	13.82562458	14.90379769	14.07330366	11.2644074	11.65749823	14.38240865	7.485977752	6.29568599	3.450182042	11.225417	18.53051742	11.36101451
TMEM57	11.6951991	14.27169788	12.96947727	13.77225384	14.80254591	20.78239375	11.13337279	13.49078721	12.4552347	8.418395804	15.91654779	14.23812173	10.68100422	17.6451479	5.995321879	14.67654562	8.146572855	16.30002903	17.44720636	12.77940276	16.42407708	10.98072184	7.834417538	8.496743431	5.01041155	10.62300948	8.70489793	18.84571991	17.61754289	22.24319343	11.52861115	15.75309331	9.901592126	7.532519589	9.883688916	11.38659349	23.88713533	14.44657231	12.66561525	15.1742952	15.11375025	13.31422756	13.23309939	10.33611289	8.670822486	5.700032843	9.448346046	13.89113288	11.70413814
PLCH2	3.000453334	5.436134468	10.68547645	0.378409174	16.75459107	0.301815046	0.102539752	8.768611579	0.321270487	0.136094831	10.59018748	3.529772434	0.720637988	2.673940261	1.466207434	18.16034154	0.04725759	0.397580706	0.159105221	1.678177319	2.774330756	0.866476935	1.194159752	0.367968164	0.579352982	1.339831519	1.769932323	0.1187468	0.204250629	1.416720109	1.775547877	30.17416275	0.087149856	0.829674565	0.225001068	0.277168134	0.049540471	1.307119388	4.774611132	0.447328988	1.354231149	1.573327851	0.042710464	2.446733133	1.502528002	0.016664969	0.123873409	0.216761714	0.174871954
JAG1	5.134517383	0.973707517	2.367608142	3.251129485	1.845031837	62.79006195	0.349771923	2.979408425	2.383938262	7.656027106	1.64745151	1.801036068	9.379143475	8.620227245	42.39084475	4.225579523	1.710163579	3.387139735	12.24372855	6.247895471	5.202606818	2.862693605	3.980635818	1.305417342	1.706031842	9.576694792	4.165057789	4.10032202	2.769667981	39.65473487	20.30157558	3.841751822	2.71549883	8.407939113	3.775552556	3.051025689	2.889953037	2.038782495	8.707199661	4.088713555	0.703689785	6.122346643	1.648700285	1.798269293	3.330178657	2.254695072	2.5837582	2.447126618	4.01492599
JAG2	32.79930159	23.91971129	9.122781224	13.38691771	11.18348019	12.5667782	0.933187083	13.83034345	5.12495487	12.46903441	24.37970699	29.61982262	8.6265683	17.90246975	15.87483727	15.14921875	16.8474075	10.03373294	20.10569635	11.19873732	14.27656046	12.68961759	17.12154363	14.36457308	8.801816945	21.06495691	8.460803597	6.998868585	8.482392569	18.34765005	22.63429798	17.52479792	15.05793204	6.819246306	15.18827741	7.966590329	6.715110787	10.96610544	17.97818467	16.69651365	11.84752034	14.67502889	3.233601389	14.48168419	15.43494868	24.17487557	10.71233043	1.265359941	9.030080427
CDHR1	20.2428977	1.127178397	1.76800871	2.520028915	0.041073778	0.006185297	0.150041056	0.996414683	5.596408337	1.372143776	1.241889184	0.855687771	8.307288941	5.773248009	0.668787648	32.93319309	2.315961456	2.42986529	0.256237804	17.93177146	3.569481928	1.45979167	1.253046333	12.61042616	6.386756226	18.58969777	26.74550171	2.344326733	6.12289018	1.371705525	3.741362434	1.103853827	1.313501208	1.519377145	3.226532474	1.521201824	23.31267902	28.79870706	12.18499241	2.011100685	33.4503534	12.43345748	27.05297966	1.352728693	1.376424463	5.798689737	1.085656787	67.44095912	4.228128634
RP11-57H14.4	1.7383175	2.849665216	4.449121781	4.08149538	4.954005357	1.192604581	1.836815369	4.333319951	4.281596255	1.416648284	5.813146923	2.267686554	3.379678674	3.762655244	1.810634257	4.328876572	1.915926287	4.200876895	1.86379855	2.771024788	3.973284323	3.411716081	2.380329273	1.920351859	0.247486263	2.471890011	4.629137684	3.978307397	4.064624854	4.794772245	3.579085549	3.885205001	2.323573749	2.035314826	1.349494333	3.854729573	2.467080049	4.903541357	4.882671969	4.653326306	4.746722516	4.227639161	4.530966058	2.164592443	1.104238685	2.173196378	1.319877097	5.627386265	4.040234685
SNX29	4.176794461	1.757397244	4.033852731	3.137994494	3.574294347	2.493774903	7.66341629	3.597529403	2.956418357	1.597758727	3.948843966	1.235471035	4.779920692	4.576550988	2.103407392	6.118834536	2.783868875	3.279449445	1.913561829	1.652491383	3.29817764	4.179397638	3.09393438	2.325339362	1.259026145	1.926395983	1.067359642	5.84820515	5.684216807	6.451011727	4.460499482	2.798284606	1.988652964	1.753938605	1.30356576	5.521573793	3.093036504	5.818724491	4.141649209	4.278006751	4.286241343	3.462123082	4.520783158	1.020298154	1.433771853	0.93028895	0.923475965	5.827566274	2.022461475
SNX24	3.273676682	6.996621888	7.110679057	6.986676644	8.705391449	2.55564778	4.235082401	6.237874869	4.433970877	2.467315053	7.3416068	6.627806247	4.827587912	7.97234256	1.417233784	5.091455016	4.936972495	4.185017649	5.770892231	2.439794233	4.639107504	5.618145765	3.605022907	3.158600012	3.326236587	3.290244927	4.326064339	4.527813619	5.786278191	5.847975739	4.32173429	4.964637994	3.348594185	2.829749375	3.794789007	3.240092813	8.898014847	5.037209332	4.370679113	5.623765744	5.120038723	5.107561676	7.523033213	4.538878206	3.928929952	3.821045115	1.96324851	4.798794618	3.197034673
SNX25	2.650032688	2.677327032	4.143454076	3.359697516	5.685414433	5.372890924	5.809403467	4.756731209	1.644453536	3.485288637	6.150432884	2.733321394	4.928360858	4.052178205	1.984510687	4.410389085	4.157384144	2.680409992	10.71490653	1.98920722	3.919303135	4.150584595	3.253944674	1.994319443	0.668845049	3.648783405	3.735489291	3.535113002	3.09446154	9.196970353	4.696870598	3.747693768	3.068039815	2.079081647	1.299406855	3.898860795	10.70062785	3.19124649	4.49160333	4.658728687	2.931034871	3.706041478	5.204050411	1.980548841	2.242190611	1.632603232	5.976320709	5.799202481	1.543902245
SNX27	5.174743614	6.514142014	8.05249272	8.775517524	6.750414055	4.480704335	7.970952283	11.55286852	7.463039114	4.364601108	9.666401111	5.602950015	7.839236136	6.612031812	3.622211385	10.17369107	3.734533546	7.768928128	10.1596574	5.639884448	8.621690109	7.401203635	4.92687689	6.792789184	2.350695108	4.02537621	5.984912766	6.953207086	8.050358104	9.775645702	6.064104849	8.312198695	6.017892377	4.496733405	4.82070405	6.550904043	7.132313254	8.204206816	8.920127263	8.871108699	8.704225989	8.019144555	9.619927205	7.127258039	5.201781157	4.601705904	7.299349927	8.427370535	7.049340212
DIP2C	2.35321353	1.686025579	2.530754417	2.414560595	3.060443761	5.37683936	5.07484661	2.276832181	3.418010506	1.493467389	3.262099878	1.406761401	2.729825695	2.536869836	1.551707021	4.053911689	3.64681197	3.722167695	5.772077962	2.124260846	2.970152722	2.99246953	1.852264676	1.727988401	0.364620803	1.494638903	2.882661897	5.321940211	4.235164601	3.961807088	3.50775574	1.74012099	1.400753557	1.114315613	0.926699871	2.598501313	1.628503696	3.888791578	2.606170738	2.641029086	2.863359045	2.528926002	2.475123612	0.668721003	0.608925798	1.207884996	1.310045977	3.006597057	2.63862076
LONP1	19.14980609	23.11122389	19.97039309	21.72564751	22.76031161	16.351209	48.06288191	17.71573	22.20124723	14.72440876	23.02998734	16.77503216	19.51024849	26.84615708	15.17806119	23.03871064	34.12591498	22.36631563	24.54857509	15.54164653	23.25981406	22.10515069	14.4620997	22.57659727	16.16540147	15.92603641	42.82632858	21.06407876	23.07410711	21.71098986	17.59998314	17.32271097	17.07930467	12.4215329	12.47964597	16.01922876	17.09046601	24.21667901	20.55510792	21.58325174	32.02175658	19.33844808	16.03482957	18.09405617	10.16439407	23.16919308	24.17847714	20.16108937	19.6352406
LONP2	5.233697743	7.853141303	13.06041174	6.972572471	10.39084914	7.527749981	8.682195392	9.839127611	7.928395676	4.139405404	11.63851608	5.383306604	8.223486489	9.989679838	3.51194985	12.44566697	5.758154245	7.022707265	18.72240275	6.618724262	10.38842732	7.995099403	4.776748974	6.175505082	4.088882937	3.54661549	4.961991776	8.718017409	9.872691155	18.71657015	8.282021937	9.072914499	5.075035393	4.17840941	4.045852441	6.74620537	7.015376433	10.54720652	8.454785587	8.087900639	7.354573915	7.765012528	8.736748653	4.68577194	4.144753053	3.347179274	6.27032779	9.510452723	7.039796197
NEK9	9.939205558	12.67321361	14.97012365	12.59393518	16.39860961	10.67147101	11.47241542	17.34679731	17.07607478	6.507681896	19.60038689	13.78032524	14.66680177	16.03586844	7.682712089	15.43716018	28.30396535	14.38768886	19.68656336	13.4186148	18.65314053	13.64825975	7.887209757	9.008509084	6.326279468	10.14017033	22.50726358	19.9508984	19.0124073	21.80134302	16.58601008	10.50621861	7.593587645	6.433632017	6.745117506	11.65593367	14.37331972	20.14630111	16.15930293	14.83681276	15.75613147	14.23323972	14.80217315	9.058200503	7.692973057	7.867765069	9.667281206	17.62870842	12.61250525
NEK1	1.827895913	1.458082056	3.702095186	2.648943676	2.725387627	5.592797742	4.002825066	3.894694498	3.267917921	1.135194095	3.98245713	1.399934985	3.673379738	3.390934008	1.661024877	4.072294282	1.865808881	2.922840567	3.626649471	1.533824649	4.217249608	3.099365574	1.916281796	1.070077606	0.49971093	2.309464847	2.190721357	3.095283484	3.780338573	5.569164056	5.348890519	2.118023789	0.937639907	0.975965246	0.983074573	2.781687232	3.704284346	5.251539892	3.35713477	3.488911201	3.464925758	2.088248703	3.809204027	0.987342188	0.808206053	1.198925283	1.582168329	4.729760887	2.139341314
NEK4	4.75416518	5.131491748	9.108354848	7.868583874	8.102848713	7.380568457	7.184536724	11.32537729	7.305068622	4.055930579	9.647187577	6.015469661	9.774595938	8.185299606	3.255026396	11.51068229	6.389486409	10.54097675	15.63960327	5.362280609	11.33620491	8.632527831	4.389141126	3.972174714	4.316333603	4.156475994	9.68891721	9.302419002	9.25370825	12.14710884	10.13942393	6.137151245	4.904885772	4.659415935	5.6388634	6.660785885	7.223612087	10.253221	8.848441883	8.104551158	8.072804382	7.246334848	8.715304821	3.931147797	4.777295773	2.447360255	4.928613082	11.49816469	6.804909261
NEK7	12.71272804	8.008473397	15.5315058	16.38289035	12.3279295	11.60637567	10.18211551	20.716589	17.56864194	7.595383281	21.93649096	9.813773732	14.98376106	14.72447021	10.70138546	18.62872393	13.78440064	15.83453386	11.60044071	10.26052957	22.55227426	14.61928644	9.632457975	5.380146643	6.774273118	12.85514989	7.384530743	15.56660795	19.37210071	17.14030342	17.53374541	10.38165436	5.250617333	6.272155868	9.642610622	10.08972998	8.972308974	14.22795782	15.34809482	12.96238526	10.0071669	10.55029441	10.24826345	5.890642907	5.27889184	7.427355831	8.088049323	15.85045625	11.10897344
CYP2U1	3.527488966	2.546547706	2.488092868	8.628928159	1.203354284	2.612338063	4.352287669	7.196267588	8.190773574	3.471752282	2.533132795	1.551325112	8.821364525	2.156881006	2.891563457	2.779007581	6.530132785	7.4484755	3.711075796	6.188425297	5.95439146	8.120581847	4.211297179	4.429187772	1.57056553	4.004588622	5.818197676	7.647794205	6.318737281	6.616522981	4.334416545	2.909035792	4.402691894	4.146091205	4.23503398	7.722045674	14.98201854	3.826438211	7.240235586	9.185109791	2.631817284	6.944226811	8.698148709	3.740523922	2.259046612	1.517839454	5.031871468	7.428121179	5.152396148
ARID1B	3.636779543	3.37448954	6.28338653	4.807385728	5.389235498	4.811465812	3.124097349	6.712139056	6.861167162	1.910870677	7.364192255	2.818420567	5.787023638	6.141905514	2.992807289	7.999131899	3.884397623	5.946633739	5.958109547	3.784879219	6.705402717	5.101221016	4.025129837	2.594760913	1.431879723	3.411005417	2.668657028	7.963969892	7.744671569	8.710805314	6.605381207	4.547393548	1.91322817	1.84784506	2.545858605	4.478282489	3.851405504	6.89140189	6.133797684	5.824723331	4.864894443	5.295201428	5.115468044	2.104299799	1.705109854	2.07064668	2.100227906	5.666822525	4.466811462
RP11-227G15.2	4.643485739	6.081922983	5.73008968	3.330527144	3.61810837	3.390181557	0.815853187	2.715175694	2.657409649	3.445376912	2.449429571	11.4459629	1.967454852	4.002725446	3.950050981	2.461113725	3.634695775	3.216949844	2.388516864	3.693202259	1.841533226	2.390285627	1.2687171	7.169934086	6.392872325	1.724039777	3.141053848	3.149346245	3.517032264	3.556722197	2.883075783	5.900075739	3.768500703	2.369686835	5.754251078	3.020926708	4.22321417	3.687055725	2.836923961	3.53298386	3.26878463	2.293189405	3.006135356	4.967739291	7.492109173	12.26495628	6.005960541	2.374525518	2.64358643
RALGAPB	3.547503841	4.685011829	7.835330151	6.348896517	6.774558901	5.767592027	5.930226388	9.051107985	8.516262965	2.962004713	10.32821561	5.26181165	7.77735562	7.517283879	3.298561663	13.11575346	10.53891604	7.501470129	8.065463675	4.427602927	9.898882941	7.780576235	4.944776209	4.77784987	1.726285553	4.672517897	10.34475547	9.935436075	12.63979103	11.32070008	7.629487531	6.554510233	3.290954288	2.863264327	3.705803332	6.391004487	6.382459539	9.36155792	7.922585761	7.547756151	5.759232404	7.282848902	10.79382038	4.355687464	2.964929852	3.650513429	3.92741336	8.992895673	5.695907279
SNAP29	2.854496566	3.706883498	4.287175404	4.125630822	3.218720676	8.092064947	3.053297196	5.539127571	4.687365773	2.45064867	4.493158623	4.215785659	4.859535742	4.55931462	3.594868054	5.581580339	2.057274703	5.595753163	2.999245146	2.860082272	5.004325333	5.224430279	2.969504421	3.310014619	1.11377834	3.238651478	2.191222756	4.731464067	5.441180961	4.049252187	6.051691586	3.617035676	2.639243941	2.657943713	2.55370144	4.59500457	4.421144471	4.152952823	4.522556561	6.085521175	4.636833975	3.80101162	3.296723954	2.05553628	3.199202105	2.230849922	3.698991647	4.348918999	4.209844041
ZNF165	1.668758764	1.01874442	0.634160873	2.176113009	1.378835794	2.107533369	1.972761659	2.012188989	1.025379234	0.865179173	1.028034763	1.346494241	1.680987343	0.826841921	0.355635819	0.506473142	0.403009081	1.879162344	2.442306672	1.717363994	1.721153297	2.006423656	1.033479568	1.978863809	1.709402288	0.591317551	0.488165286	1.654017117	1.48185843	1.548331769	1.146164744	1.569462914	1.647981276	1.3715392	0.925131729	0.796523888	2.263271318	1.111975892	2.587345156	2.894750192	1.214568186	1.68293559	1.798743462	3.793736593	3.645022966	0.916658343	1.921296347	1.83245301	1.199000795
SNAP23	0.879277752	1.066716858	2.592186119	0.955719434	1.355730408	4.352305456	1.740855984	1.480508276	3.002767899	0.988374631	2.721177623	0.410819742	2.11974409	2.214446634	1.87099564	3.118071971	2.41499892	2.200564558	4.042117933	0.803466374	1.394498665	1.307487327	1.54936248	0.288506808	0.286250997	2.180282783	2.010219385	1.593110667	2.48740248	0.559885801	3.965446736	1.677284231	0.464447088	0.677196995	0.249918309	1.840725026	1.450115917	2.034669136	2.271206583	1.534443562	1.614557033	1.122800067	1.694972489	0.214172113	0.426927343	0.190549206	0.616126616	2.252901255	2.437798123
POGLUT1	2.398929673	1.063979285	1.567249593	3.377812464	1.325293465	1.925636977	2.510970102	2.626544483	2.846092385	2.361855264	1.644191157	1.721612826	2.473843094	2.102772074	1.302194018	1.57883029	1.880862745	2.333954452	2.717934971	1.898419886	1.926746627	3.112903735	1.620254607	0.986766767	1.059963387	1.964009336	2.968554801	3.773102736	2.945302838	3.677424306	2.15177233	1.699955213	1.156962107	1.234499087	2.661137297	2.451283878	1.2363578	1.927377106	1.86127824	2.143530499	1.377632224	1.957352692	1.142906397	1.043316248	1.386901488	1.069585422	1.746500855	1.078514939	1.280417028
C12orf65	7.162132746	5.698179517	5.597752745	7.057635986	33.19065845	6.198358038	5.494661895	6.607438133	4.391856254	3.511789913	4.878312372	7.090657664	4.345585677	4.988582848	2.078521655	8.92261334	7.190743811	5.476887358	4.391333734	4.750735519	6.076886487	4.577793552	3.513119602	6.177663413	3.510978199	3.860507641	5.817908818	4.56930977	5.553390695	6.598709477	4.342857012	5.694322039	5.416010545	4.489990749	4.588273521	4.197277273	7.12414733	5.661489219	4.884518117	6.221875625	5.987973574	5.052893407	4.246417362	6.004991343	4.986569051	5.619283717	7.304873586	5.168607538	5.302224681
SNUPN	1.431609369	1.744266612	3.985154045	3.008576187	2.313589206	1.883554725	1.697837818	2.899960323	3.442978754	1.593339835	2.792145849	0.860694233	2.967889497	3.356268796	1.146780538	2.390136213	0.869426758	2.500165963	1.785749226	0.985354895	2.441340919	3.384091137	1.67326	1.7384864	0.246369226	1.716398627	1.139890169	3.074703037	2.495801494	2.066584145	2.222165919	2.118747464	1.766007747	0.939324913	0.726873345	3.155003959	2.029008575	3.184824379	2.892267304	2.955057488	4.525688997	2.422519886	2.417755398	1.148683744	0.364053062	0.48544307	1.246314337	3.198024219	2.927675811
ECI2	3.370543228	4.637467433	3.966976209	4.864708034	2.823361264	2.967827916	2.568752689	3.971409293	2.516385289	3.068337829	2.716189093	3.899232463	2.603273062	3.919522413	2.820906321	2.053758824	1.32034893	3.371480293	2.403122339	3.774633004	3.589334193	3.164344629	2.603008134	5.321928854	3.504723376	1.530513583	2.07585771	2.438582564	3.21554814	3.400357153	2.396572128	3.237902153	3.024314401	2.474335127	3.906924385	2.377882973	3.907449209	3.401095179	3.67849949	3.09767983	5.653250029	2.642516127	2.645485886	4.658170966	2.891786111	2.981992286	4.657334328	3.017741606	3.05500883
SLC2A4RG	23.20629105	80.89666028	30.76998537	31.37285329	30.65096975	37.85432058	5.517552568	22.59402536	13.58586867	15.27630289	26.48269066	54.81954881	10.69211761	33.96949176	22.54779695	21.10262441	3.920272631	17.87098786	27.6770456	21.78612062	18.10299378	16.21089739	15.30482661	32.75942032	11.13369785	20.35215896	26.30049366	16.56044099	16.56484581	16.81786313	19.81454684	39.0272896	22.90106457	20.78884261	22.58492262	11.38259336	15.53869297	23.26166381	19.88668296	17.08244462	27.79400288	18.1640342	6.818845974	57.95010949	30.36966489	46.45750298	15.64084822	8.285944555	16.51733089
GTF2A2	13.82726012	27.99400924	34.19678858	39.22417119	29.94521278	10.3348602	24.09700306	34.57938711	40.26565681	28.97508524	25.34102999	27.65044695	43.21926706	27.42316675	20.77002722	24.01187449	13.76009854	31.83515253	20.56614405	24.99020754	31.40124521	37.90241632	28.41339374	30.57497251	17.57341542	21.71537691	13.28379514	25.74980456	30.11696396	20.28314507	22.34604601	27.56055553	39.67756061	27.17289506	28.79669813	37.39466949	62.48740094	27.07785216	34.69488619	36.34610034	30.22843614	33.20173491	53.3291643	29.34696056	22.77172353	19.5982927	26.84557081	58.26519879	41.43646723
GTF2A1	5.910737593	3.996599796	9.034842596	5.982738392	5.645108224	11.27259812	9.396345901	11.25307874	10.86279452	3.468787353	10.51838118	3.761116414	8.785248745	7.148774758	4.798432415	8.99356787	14.32542616	7.596283664	12.8052736	3.838727268	10.87544331	7.754549941	4.543512618	3.42529783	2.179609213	4.350804885	7.026969839	8.563098151	10.60832942	21.87676844	10.21314673	6.421560189	3.504556439	3.645950827	2.775980074	7.335504697	6.52891941	8.574565976	8.824838417	8.606458676	6.16821025	6.963839559	9.728974683	3.232873452	4.343275579	2.410815475	5.098136618	11.28444405	6.878739988
IFT46	7.49153998	11.03477298	12.1575647	11.40640054	12.79692656	4.928126072	2.9448578	13.90891073	9.315101051	7.530755794	10.3051064	11.2371711	9.306390121	13.41034828	5.884650762	4.704056881	10.68660892	11.07646973	9.317282394	11.96015194	13.87864547	10.46746931	7.842827231	8.830511374	5.749712282	6.084163798	4.565982412	12.9881976	13.08955043	11.3723721	15.457173	4.287518689	8.279358497	7.204076975	7.41631368	11.6125088	9.482411344	11.67166515	12.36020195	10.72932252	13.18722147	9.613478082	8.005280676	8.383222866	6.422851053	7.70194894	5.668083369	8.604697742	10.46946466
IFT43	8.365692228	12.36637784	10.8113616	10.04685605	8.835046507	4.853917364	7.037770174	7.987008572	5.038771666	6.788625762	6.78299295	12.31298194	6.061356251	11.79474765	5.696140152	7.569664946	7.490018436	6.38207662	7.129167503	8.590222574	7.161263067	6.562007697	4.706633634	9.217698998	8.174082626	6.579306881	10.13363801	6.205339386	6.286461165	6.175702875	8.938150594	7.891473436	8.518690419	5.684319157	7.10178303	6.004634904	7.937186184	7.697019858	6.885283442	6.638254741	10.41989667	6.554168377	4.941157204	9.831921995	7.670245475	11.70277405	8.862914925	7.354894186	7.121822109
ADC	1.433278465	2.209001041	3.061254348	2.955826338	2.137158691	1.400730602	0.525857742	2.281067713	1.636496989	1.979392662	2.663256649	2.081983788	2.101923811	2.631072562	1.637493564	2.287946476	0.150175721	3.511187049	1.22371887	2.541261172	2.728991831	3.20190595	2.021079601	3.19077462	0.590830655	1.638350348	1.346465243	3.442821877	2.635698677	1.51475729	2.225393725	1.4792713	2.329334473	1.587524503	1.030249863	2.178047165	2.570844335	2.264074085	2.797151427	3.265475937	2.576092374	3.07653417	2.662313993	1.058338077	0.773883818	1.335366743	0.878068938	2.953594897	1.989059029
KTI12	3.800461525	4.897506813	4.298150361	6.908842399	5.212083767	4.10949079	6.3981168	5.887482151	5.642178147	3.553828655	5.055004072	3.354598456	4.710544097	5.273913826	2.852072011	2.743337706	5.548640312	6.612202042	5.891303322	4.401941728	4.600394963	5.131855016	3.254120366	5.880736851	1.063973715	3.634498481	3.186715804	4.979421427	6.519521845	4.369044218	3.998979333	5.130725139	3.265183794	3.291747427	2.097600958	3.964393492	6.721826023	5.688877897	5.606814422	7.985896316	6.431618766	4.756136843	4.980308108	2.724521689	1.648104377	1.886797336	4.114935625	5.592012699	5.015719411
FAM69A	3.867926629	13.68512348	20.62391198	12.97404649	20.80992789	5.636528062	2.198936701	19.72458054	22.27595	11.65955474	20.65792786	16.23908324	10.78611425	17.99341529	7.028297781	22.2450164	4.565695201	16.55357529	11.36651934	10.76770105	22.15439353	13.89416447	14.66357878	7.73748423	6.305553004	9.393304137	3.651495437	11.85378934	25.43480644	19.88982785	17.19143652	19.86368209	8.062190439	7.342109958	8.851824594	10.52758923	24.72171788	12.97078405	18.47752881	12.94990228	11.12749826	16.58802176	18.54946277	18.99221831	20.08000926	14.04723712	3.33999515	30.09193764	23.37941006
FAM69B	6.309990829	9.610915483	11.75271593	9.746718713	6.513615954	4.431172495	0.01635327	5.066616154	4.616397532	7.350003928	5.504065055	9.302993778	2.774633141	8.290654948	6.901535697	6.240434184	7.122225676	5.883960684	6.523150855	8.200018488	5.389208847	5.711589738	3.602674851	11.01829368	4.097144787	2.102236127	7.896292636	7.088601096	5.019853118	5.730803042	3.743181114	9.958311837	6.934320028	4.80078171	8.730626571	4.950174965	6.504072602	6.702395498	5.091946595	6.255454535	7.82609042	7.530239758	3.431978752	7.90378528	10.07149713	6.69425011	5.633435621	2.905854258	4.894514653
SLC2A8	3.084276067	3.272333511	2.411207284	4.075838688	3.600043099	5.999666679	1.881909667	2.428778102	2.246014876	2.198160839	3.187386101	2.072608303	1.873157695	4.03765486	4.055613846	2.719518122	4.691477598	2.073582689	4.165143672	2.481935882	1.797481599	2.971410114	0.954088479	3.125768761	1.870589975	2.579762205	5.323775422	4.75782829	2.86447313	2.484692437	2.950470451	2.583743551	2.290295738	2.595112483	1.081814193	4.652488883	3.111086755	3.319050005	1.709883555	3.000241853	3.260824627	3.204717412	3.186366247	1.608201151	1.372291547	2.689939046	2.084559189	2.399431347	1.643146611
SHQ1	2.344493364	1.719316522	2.275217224	2.311674358	1.902485335	2.274171825	4.133488534	2.795417269	1.726110633	1.354938338	2.422414534	1.916956586	2.490704395	2.234160934	0.983534066	2.272306148	2.692360088	2.363190485	3.873089891	1.621238604	2.437890268	1.832769849	1.294999375	1.386072688	1.443996855	1.673099779	2.556397125	1.990852139	2.357623556	3.497117954	3.046163345	1.953514517	0.797288551	1.295773067	1.357123845	1.597817321	2.468855865	2.058681753	2.680310534	2.768374349	2.072673973	2.015250148	2.449876237	1.476538458	1.186391434	1.345719105	3.92972936	2.875987548	1.549291861
AC026271.5	7.742722708	5.857591478	7.286874103	10.60590062	5.738214898	8.377474795	3.706805955	7.615977661	5.46961895	6.365817036	3.524760904	7.239983663	5.735247657	5.559760809	6.035255935	4.081925082	7.130761359	6.278680266	5.522116325	7.853112826	6.41713309	6.49993062	5.271262292	6.726688903	8.692104849	5.574459228	3.78883795	6.463305019	6.631727265	5.225280357	5.585327417	6.523785525	5.909389307	5.852895439	6.683886102	6.407255568	10.07514368	4.728602752	6.662504826	7.128966581	6.547179106	7.078005753	6.306252211	6.366758599	8.415090433	6.730774687	8.482968006	5.351582715	7.524395094
GUCD1	9.347119317	15.01282622	14.57635955	10.8132787	11.27103188	28.78268398	8.561723114	8.740268396	6.533492551	6.431886349	16.54728674	11.5141783	9.879645708	15.12467652	6.711148868	16.62233157	6.516219368	8.94035663	9.81543385	4.639128266	9.515295465	9.871417557	7.303664507	10.04383766	2.999691689	6.822605426	6.930115316	7.988309077	12.18825535	8.960022167	13.78399844	15.66590477	8.135720494	5.873520577	5.354614899	7.680709502	10.58962689	12.69350881	9.460279261	10.60521296	14.88539047	7.458618115	10.86771411	7.474651036	5.769072719	8.995192281	7.294618889	8.695897506	7.501083255
IDH1	5.722994778	12.03250234	18.20560899	211.2949631	16.30755898	68.68002048	8.748310252	21.70157736	126.8435789	106.3842702	16.24355827	11.49808919	71.30420857	17.99159482	25.15359443	15.06703623	1.482083182	85.91440011	10.72872092	187.3275494	17.13201907	254.8202393	15.27775581	58.18661214	21.9699529	33.96156292	3.99678754	396.2068199	253.5511069	11.26058723	18.06931425	10.87632966	188.7033981	34.87158349	46.72077007	344.8788729	552.8676374	107.1743714	50.14244391	247.0605827	17.45036624	113.7646187	199.2859853	14.2136231	21.08279093	14.02384357	3.898448016	178.3229512	115.4977515
SDHD	22.7353443	23.81412809	40.45077555	33.69364403	30.86237184	24.1410451	10.35766046	32.23279429	41.05576939	26.27353768	26.11210732	23.33769397	33.30629378	34.66960598	20.22820624	15.44449459	47.69011254	31.18569177	23.30409835	20.70509988	33.30367062	31.52210946	23.11014316	13.15574451	12.32196586	20.82486075	10.54446117	24.06354833	30.88115626	22.61181048	32.44511883	16.39321556	30.4641221	20.38682959	18.15342161	33.05278868	31.45409142	29.52291736	31.10952555	32.24236899	29.14158318	24.46833861	28.21081691	19.68064733	12.01763397	16.57570311	12.75545307	31.08825736	35.62999077
SDHC	15.08753119	25.82629652	54.61760938	59.67557176	45.83562709	38.03370455	45.22921549	60.02159916	70.11894609	23.59961806	51.01715131	25.20581951	54.23326003	41.84751827	21.15415088	40.36874171	21.9073095	48.60731615	36.12471652	25.1915552	52.82951018	58.52014631	32.18947925	22.95354954	4.980178853	28.10866806	14.51112811	40.82317918	53.59093418	34.66065313	42.30322235	31.90046367	31.92589968	20.47540197	17.01267537	49.00238614	42.54430447	43.28247127	44.05523682	53.49035541	51.42886616	36.12051272	45.77882993	19.42681438	8.371811728	10.30353107	19.16767447	48.11172436	44.59554695
SDHB	19.94882701	25.05011633	42.90422645	34.7831489	32.64227827	19.73124911	10.38128444	29.98640625	30.72741057	21.09315429	33.00671539	18.76011031	28.77205793	37.39695255	16.5076941	30.85578848	17.20353772	29.8919145	23.46484982	18.73129505	33.82442261	30.32644869	21.75462191	16.88595438	5.388732998	20.79567544	12.87902247	25.3493911	32.21194276	23.56525706	25.30137996	30.80410546	24.27471615	15.7993789	13.17799587	28.44732569	27.36489543	28.59112949	29.85008207	30.333149	40.56471541	24.57368267	28.31307451	17.20756942	6.095459146	14.39436564	11.84885229	28.15933051	28.57806335
SDHA	13.52327939	8.746962315	15.25417467	13.49283435	11.97362548	14.10128959	7.115800838	13.06584317	16.08505487	7.563221067	14.46141054	5.35171522	13.12938571	14.05726548	10.21982434	12.4950917	15.84224226	14.6546846	13.60903285	7.347160918	15.76403406	13.63232821	10.41305861	9.421087121	3.76890763	8.773397738	11.23307064	13.79100649	15.73713054	13.58524996	15.42495412	8.400952083	6.598072465	4.623697932	4.836508779	10.72778534	11.05399315	13.85922975	14.39016012	13.37548626	16.06983112	10.84081553	18.74312742	5.997172591	3.380267877	6.670731505	7.044402006	12.7546236	13.05290406
ITGB1BP1	5.414802727	3.386470903	5.332032091	5.465715229	4.442861135	7.595396841	10.49528298	2.964489841	3.902794474	2.942812485	5.5141026	4.061444411	4.682122508	3.859053514	4.279931699	3.061153005	2.197235925	5.635282334	4.119458368	3.660381452	4.583518657	4.880642164	2.991898451	2.897508366	1.740906677	3.474842876	3.043278082	5.596735219	5.389088924	3.713860539	5.679727584	4.723321544	3.743715954	3.42757007	3.275673153	4.241692329	5.044352543	4.901490723	5.369022841	4.34895253	5.738366229	4.762479662	3.203616415	3.11843641	2.41247047	1.856377273	2.312290888	3.296548526	3.472465222
PFDN6	16.83814129	23.87850472	10.15369219	15.18964075	9.890694621	12.70839569	13.25678516	10.39766178	9.293560653	13.1336932	7.325798052	27.5633392	9.572680908	9.598471191	11.22923312	5.535421605	7.778031575	9.757963136	11.12800459	12.36206491	7.517389821	9.031416891	6.328256599	18.26547995	24.10839371	7.201311814	7.401125864	7.733874753	8.105180139	9.833119049	7.843933639	13.22093376	16.1630893	11.06358435	21.878467	7.973169111	15.05569175	9.407401572	8.831140206	10.39075092	10.84739109	8.779912306	7.067225159	23.5577934	26.42017882	29.95938807	23.99123736	8.547368947	10.24394455
PFDN5	135.715447	106.360798	87.25857366	92.17992602	91.19599542	53.07213881	78.74426684	70.44021845	61.66695429	70.49426586	62.08998833	124.0138034	55.05322854	97.41641128	92.83687177	55.89258443	79.61819264	86.08315083	59.78796908	90.54187081	57.54395419	58.09934992	45.09701225	90.96080488	103.9157315	76.78633435	64.05178771	65.11517949	56.74743399	65.23792631	67.78178629	76.9571888	69.3371573	63.43138858	82.37866804	50.81574105	85.22733574	61.85571997	59.57319041	56.5272772	95.51470355	51.47060827	37.10728782	73.38695749	72.67148331	94.682942	65.02065092	53.90860659	66.06339778
PFDN2	134.5965319	197.6527821	96.87002902	111.6150658	105.0830972	58.97618092	122.0764618	92.43590961	90.3173483	122.220608	51.088973	209.2526303	71.49948477	87.97933555	93.39546439	46.3523687	43.54822073	88.42414671	94.08145657	91.71592154	72.831143	56.20060824	64.04699641	156.7787637	155.4278577	82.81502742	41.59731171	64.97697525	54.5663982	125.0152895	56.18281176	123.9394217	140.6538058	107.7309939	189.5826461	69.47216673	81.82181143	69.11337411	85.58352359	78.25446181	83.11268059	76.78408686	61.52741079	233.3454736	294.6899482	133.3555099	176.6131823	77.94195874	108.9962009
PFDN1	24.634153	25.03200575	19.94918966	24.23048094	20.11141685	15.05664122	14.19281816	18.67321964	19.15076973	17.69396919	14.843194	26.68629177	16.7634532	17.8380862	14.08417915	13.9208172	14.21010019	15.76991786	14.72610382	14.74790482	14.36674936	15.7498373	12.91725837	21.91115728	26.39049608	15.40407418	17.63516225	15.47150427	14.4360663	16.74773532	15.15450443	22.48439851	22.49053804	17.80774436	21.437358	18.43528931	30.43482667	16.25261287	17.40803817	19.34219447	21.27405359	17.05726986	19.32006359	26.67459697	23.15417998	30.68722134	25.12540635	16.10154833	20.28702837
DPP3	3.218375026	3.679858975	4.619618347	3.393438032	4.435569899	8.283430226	3.456191125	5.362796124	4.912577563	2.123080185	4.873036794	1.711221934	4.584664971	7.501067307	3.300081128	3.385933339	9.688605695	5.267495981	4.76640876	2.370233765	5.242653952	6.323360072	3.091530299	3.621756728	1.627032134	4.256480463	7.710376747	5.138926015	5.558898835	5.049765788	5.248147774	1.634757328	1.971174954	1.994363764	1.534973108	4.289844993	3.806341149	5.481264572	5.919435093	5.133289107	6.819042612	4.906000793	6.320252017	1.564825392	1.22020922	1.399752725	1.510343432	6.31571461	3.506202449
DPP7	101.6498644	135.3928042	68.58888049	107.3485588	65.74061091	69.71992525	130.6192524	80.86235201	57.44725537	113.3302105	51.99606853	89.49828262	73.3460491	55.85716044	89.35715683	56.05317419	51.86379312	63.51674487	143.2411774	103.4438148	75.42462975	74.32762234	82.98879504	123.4360618	69.19526644	69.30904829	102.7180765	78.38633462	63.29630232	116.4875514	49.64439013	56.64776458	107.2109585	71.27799516	101.2566811	72.08370339	51.40739896	73.87032827	105.6055462	68.89685097	96.76302284	61.48431126	30.760236	163.9408466	158.2404844	199.1287474	103.9051379	57.62403511	76.53493551
DPP8	2.504633939	3.44225319	6.610027701	5.483852707	5.110643526	3.149140346	4.733290794	5.823197226	5.266065856	2.521140348	8.451023777	3.52676437	5.188058735	5.746204757	2.582420135	8.360700509	2.890619042	4.727799427	5.204421757	3.457005694	5.773684284	5.408940801	3.105284467	2.48169996	1.098369731	3.70242509	2.990668705	6.258327131	7.921200075	4.552764105	5.961358084	4.75458245	2.584414236	2.300032092	2.502875997	4.221235473	4.162057319	6.050106336	5.140388721	5.948894499	3.499060386	5.158886829	5.536236027	2.286666426	1.655564305	2.071839966	4.119831125	5.767981209	3.866229314
DPP9	4.015042703	4.535716593	2.646427604	4.129021427	3.141141657	5.431237974	5.641618905	2.769757554	2.48424111	2.590576385	3.470995771	3.91272074	2.873251239	3.459259862	2.752033357	4.038307989	5.067909879	2.775411497	3.367079942	3.264913389	3.469327067	3.694366317	2.17998303	2.947024656	4.332375959	2.843850974	6.817440276	3.486073559	3.814105488	2.623186155	4.5566099	3.426981707	2.522486962	2.645095622	2.862109306	2.586623129	3.295246908	3.439695092	3.060481526	3.352662532	2.98370335	2.762351053	2.774377224	2.501792209	3.165612965	3.88511609	4.010929919	2.656890407	2.423432425
YLPM1	4.080231247	3.569503122	7.498741484	7.405984362	8.510345702	6.962411774	4.755553501	8.452445657	10.18683706	2.659681579	10.77772518	2.537318432	8.917870943	8.580858825	4.348645142	12.81926802	8.500091019	9.381099403	10.38166	5.239324514	10.56393733	8.547836304	5.722020216	4.157614584	1.569334009	6.186644058	7.463765199	12.5121494	13.76528074	14.56116269	9.65416722	5.659285344	2.92631144	2.449492085	2.526708119	6.675646594	5.660877629	10.81824241	8.91443234	8.857749769	8.494483505	8.005688574	9.997640127	2.270063674	1.375600422	1.775924271	1.716095154	10.28114637	6.963084283
TMOD3	2.963006447	2.562604953	4.562167891	4.007449104	2.525818734	5.254440551	3.05674538	4.376728511	3.884457711	2.55599948	4.820209497	2.668598046	4.065208955	4.77782361	4.264634649	6.522877128	6.908830724	3.624738382	2.995257784	2.426057043	3.834710853	3.687563128	2.266662497	1.75251627	0.802458188	4.426768849	2.054057499	4.240106336	4.124002434	2.88893144	6.286198986	5.152982788	1.907711876	2.532799517	2.287270561	3.189854185	3.536090131	3.604437379	4.122060217	4.59051088	2.854771228	3.741231337	3.534470115	1.910940167	1.547503045	1.906311055	2.440638046	4.168028032	2.756356805
RP11-262H14.5	0.236872402	3.434391188	8.320410034	6.00752493	4.590227087	1.286234883	1.768769709	6.727429605	1.755813827	0.49797181	21.017859	1.089432332	8.043405139	3.260789961	0.856371053	8.803896017	2.282488679	8.02049935	2.330237052	1.3550075	8.623679112	11.45525516	5.623405285	0.194305214	0.437676227	1.245906079	2.099689796	7.510560926	14.61882354	6.109463797	7.159673141	2.151274888	0.52288701	0.733925865	0.554454059	4.322583608	6.653307913	6.39482945	6.262277532	10.60983841	1.889793354	5.7904921	6.743990198	0.336564337	0.494348908	0.35933007	0.734513574	6.069187244	2.111529877
RP11-262H14.1	0.268021357	2.018710141	1.747397941	3.933530156	1.518109328	0.100805267	4.36661383	4.613389843	1.241690674	1.653778758	2.046976606	2.129198313	2.858203245	0.779033045	1.256743782	0.592757377	1.442252498	3.598993522	0.8948683	2.660912297	3.373032594	3.815545505	1.722758385	2.558330661	1.005469169	0.256317083	3.747578112	2.235754211	3.213041427	1.33010099	1.204071074	0.837306517	2.218676879	1.117316368	2.480944658	1.859391327	2.624518624	0.839256947	4.440111136	2.322803582	0.377982862	4.031042098	1.585627339	3.074279246	1.060597617	1.611544506	0.796759742	2.619827061	1.849301418
COX7A2	55.03555255	66.86855242	77.01703397	54.51126802	57.91141719	49.25516056	73.80610335	56.80571087	60.05777411	60.67805378	51.89593916	66.34575515	57.97849915	85.99100778	57.45899255	50.33444949	35.59143036	60.19471911	50.2136583	44.24267404	49.71513729	69.3035558	44.38404855	58.1298116	25.61840561	38.04324299	36.57494634	49.82662023	55.64316319	36.01113609	39.45001424	45.60349431	68.18343224	42.69619449	65.96672704	70.28134118	58.81246881	60.41259791	54.23681468	64.92516525	99.12661513	48.78589562	46.2193821	51.89867605	37.13403932	64.3363478	72.76259895	52.30016323	63.52324347
[truncated: 11,994 more rows]
[truncated: 63 more columns]
