# Supplementary material for: Identification of biomarkers associated with the invasion of nonfunctional pituitary neuroendocrine tumors based on the immune microenvironment
Source: Front Endocrinol (Lausanne). 2023 Jul 14;14:1131693. doi: 10.3389/fendo.2023.1131693 (PMC10376796; doi:10.3389/fendo.2023.1131693)
Supplement: Supplementary file 2 [file Table_1.xlsx]

## Sheet: Immune-dif-fc1.5fdr0.05
Differentially expressed gene in high-immune score group
gene	Log2 (Fold Change.high-/ low-immune score group)	pValue
RNU6-277P	-2.32634	2.37e-06
AL031320.1	-2.2734	1.53e-05
RP4-631H13.6	-2.21157	1.75e-07
MTND1P23	-2.1223	0.00275365
AR	-2.09852	1.43e-06
AL158069.1	-1.97714	5.04e-06
RNPC3	-1.97584	1.24e-08
AL359753.1	-1.92182	2.08e-06
BMP6	-1.90746	0.0230625
RP11-362F19.1	-1.87137	0.0162385
DGKK	-1.85824	2.39e-05
MIR5581	-1.81903	4.16e-06
GREB1	-1.81719	1.07e-05
RNA5SP118	-1.81508	3.64e-05
MIR590	-1.72711	1.39e-05
TRBV26OR9-2	-1.69628	3.02e-09
MIR186	-1.69575	2.8e-06
RP11-246K15.1	-1.65849	0.00108555
MIR616	-1.6573	0.00355095
SERTM1	-1.65599	0.00489835
GPC5	-1.62914	1.76e-07
LAPTM4B	-1.62882	4.57e-05
PCDH9	-1.5659	2.16e-05
TGFBR3	-1.55689	7.32e-05
FSTL5	-1.54727	0.000848585
RNU7-174P	-1.54544	0.00549005
KHDRBS2	-1.52602	3.61e-06
RNY5P8	-1.5134	0.00106412
AC018804.1	-1.4866	1.53e-07
RP11-379L18.1	-1.48121	2.14e-09
CNKSR2	-1.46448	1.01e-05
KIAA1211	-1.45129	6.23e-09
OGFRL1	-1.44374	0.000398638
MIR331	-1.43264	0.000144269
ZNF354C	-1.42732	1.76e-10
AC110084.1	-1.42121	0.000133781
MIR3118-2	-1.41923	9.96e-05
FUT9	-1.40863	6.58e-06
HFM1	-1.38812	0.000133286
PLEKHM3	-1.38161	6.99e-08
JPH1	-1.37871	5.52e-07
MRO	-1.37615	5.86e-07
SNORD62B	-1.36759	0.000719253
SESN3	-1.36548	5.61e-09
FKBP5	-1.36061	5.18e-05
RP11-701H24.3	-1.36048	4.28e-08
CORO6	-1.36001	0.0139475
RP11-274B21.1	-1.34312	2.4e-06
AC008746.5	-1.3396	1.98e-05
ELAVL4	-1.33907	9.78e-05
RALGAPA2	-1.33807	5.19e-07
ZBED6	-1.32124	2.2e-07
RAB26	-1.31052	0.0241371
PTGER4P2	-1.30893	3.25e-07
PRDM10	-1.30205	9.76e-09
RP11-598P20.3	-1.29125	2.2e-08
RPS6KA6	-1.29015	4.35e-10
NEUROD1	-1.28883	0.0197529
OSBPL1A	-1.28766	6.63e-05
RAB15	-1.28671	6.4e-06
RP11-471B22.2	-1.28194	7.49e-05
GPR98	-1.28107	4.33e-07
PLEKHH1	-1.28098	6.02e-09
RP11-54O7.3	-1.28057	0.0295264
MIR378A	-1.28028	0.000483191
SNORD116-20	-1.27934	6.61e-07
CERS6	-1.27787	3.63e-08
PFKFB2	-1.27733	2.4e-06
CA8	-1.27626	0.00022225
RPS6KA5	-1.2741	7.85e-10
RP11-539I5.1	-1.27278	2.9e-07
RN7SL417P	-1.27042	0.000224843
CASK	-1.26633	1.13e-07
RNF43	-1.26292	8.26e-05
RP11-258C19.4	-1.26211	7.41e-06
KCNQ5	-1.26202	0.00351905
KLHL11	-1.25937	6.34e-08
MIR1179	-1.25396	0.000837176
hsa-mir-3149	-1.25221	7.15e-05
RP11-894P9.1	-1.25123	0.000146441
ACVR1C	-1.24738	4.93e-05
STXBP5L	-1.24673	1.46e-09
CIB2	-1.24215	0.000189199
FOXO1	-1.24202	0.000184874
AC005618.6	-1.23607	0.000319227
ATP8A1	-1.23423	4.71e-09
ASIC3	-1.23282	0.0272173
SAMD11	-1.22903	0.0276252
RP11-1277A3.2	-1.22574	1.42e-08
RALGPS2	-1.224	1.24e-08
ENTPD3	-1.22365	0.000249096
MIR4787	-1.22341	2.25e-06
MREG	-1.22214	2.54e-06
VWDE	-1.21985	3.56e-05
AC010890.1	-1.21866	0.000172426
OPHN1	-1.21832	2e-07
FAR2P3	-1.21806	2.44e-08
EFR3B	-1.21755	1.25e-07
UBE4A	-1.21605	1.17e-09
RP11-616M22.2	-1.2124	7.47e-05
MAT2A	-1.21156	2.69e-08
RP11-509J21.1	-1.21137	6.45e-09
RP11-640M9.2	-1.20581	2.2e-08
PRKAB2	-1.20368	6.24e-11
ZNRF2P1	-1.19885	6.99e-08
GK5	-1.19278	1.44e-05
XK	-1.19057	8.15e-07
NR2C2	-1.18751	1.74e-09
RP11-764K9.4	-1.1838	3.1e-06
CPNE7	-1.18332	0.0203977
SCD	-1.18317	0.00860479
MAN2A1	-1.18178	5.04e-07
TRIM36	-1.18088	1.87e-05
SMCR8	-1.18082	8.91e-07
HIST2H2BA	-1.17796	0.000124015
ZDHHC20	-1.17787	1.42e-08
RTN4RL1	-1.17785	0.0248773
PCDHGB7	-1.17624	4.57e-05
RP1-283E3.4	-1.17352	7.45e-08
AP1G2	-1.16538	8.26e-05
OR13E1P	-1.16171	2.9e-07
CTC-429P9.5	-1.15766	1.03e-07
CTC-490E21.10	-1.1553	1.75e-06
RAD1P2	-1.15364	4.6e-07
CTD-2196E14.9	-1.15329	1.8e-08
PDXP	-1.15305	2.93e-08
DSCAML1	-1.14867	9.32e-05
TMEM2	-1.14524	0.0161177
STXBP5	-1.14479	2.41e-09
ITGA4	-1.14454	8.87e-06
MTX3	-1.14103	7.45e-08
RP11-701H24.7	-1.14072	1.33e-07
AC118278.1	-1.13877	6e-05
RP11-504P24.2	-1.13852	1.1e-07
ERVK13-1	-1.13825	8.67e-05
RP11-958N24.1	-1.13815	1.47e-08
APOOL	-1.13688	5.05e-09
IGFBPL1	-1.1358	9.1e-05
MIR3671	-1.13259	0.00954077
MLF1	-1.13091	0.000143042
PKD1	-1.12973	0.00172653
LRIG3	-1.12903	7.95e-08
SNORD108	-1.12685	2.05e-06
ZNF778	-1.12683	1.01e-09
POP1	-1.12571	9.77e-10
MYSM1	-1.12459	2.65e-07
SNORD64	-1.12455	7.38e-05
NIN	-1.12183	2.85e-06
PKP2	-1.11925	2.24e-05
NBPF14	-1.11907	0.00156294
WDR17	-1.11858	1.08e-08
PLCH2	-1.11818	0.00618264
HOMER2	-1.11712	3.43e-09
RP11-1407O15.2	-1.11543	7.02e-07
KDM6A	-1.11455	9.42e-10
RP3-368A4.5	-1.11423	2.08e-06
RP11-384K6.4	-1.11186	6.35e-06
GPR75	-1.1107	1.37e-08
ANKRD10-IT1	-1.10907	0.00265042
NFYC-AS1	-1.1063	1.37e-07
TMEM184A	-1.10492	0.0044736
FAM115B	-1.10363	1.44e-07
LRRC37A4P	-1.10356	4.07e-07
PARGP1	-1.1033	1.16e-08
MIR200B	-1.10147	0.0104814
RP11-671M22.4	-1.10101	0.000143212
CTD-2314G24.2	-1.10035	0.00936636
ZNF804A	-1.09701	0.000106364
DMXL2	-1.0933	3.82e-09
CXorf57	-1.09234	1e-06
MIR573	-1.09186	1.7e-05
CACNA1H	-1.09177	1.35e-06
ATP11C	-1.09165	1.04e-05
MUM1L1	-1.09042	8.05e-05
RP11-114G22.1	-1.09022	5.2e-06
SNORD94	-1.08981	0.00150146
NEU3	-1.0895	6.91e-09
LNPEP	-1.08944	1.12e-08
KCNA6	-1.08805	4.69e-05
MIOS	-1.08719	2.06e-08
PRKG2	-1.0855	0.0220297
RP11-439K3.1	-1.08488	3.06e-06
SNORD116-24	-1.08458	4.19e-06
ARNTL	-1.08132	7.22e-08
SH3BGRL2	-1.08111	1.68e-05
SLX4IP	-1.08056	6.53e-10
OGT	-1.07625	5.13e-06
RP11-616M22.7	-1.07596	6.04e-06
KDM1B	-1.07552	3.29e-08
LGR4	-1.07527	9.55e-05
RP11-27I1.4	-1.074	2.06e-07
TTC14	-1.07282	3.3e-05
APC	-1.07148	4.28e-12
CICP14	-1.06737	3.47e-06
SSX2IP	-1.06714	2.41e-09
BEND3P3	-1.06534	2.83e-06
NBPF2P	-1.06465	1.58e-06
CTC-429P9.2	-1.06415	6.45e-09
SYTL4	-1.06376	2.85e-06
FAM201B	-1.06226	1.77e-05
CMYA5	-1.05976	0.000249096
COBL	-1.05793	3.18e-07
RP11-732M18.3	-1.05716	2.77e-06
RALYL	-1.05705	0.0200258
NFAT5	-1.05677	3.29e-08
RP11-242D8.2	-1.05502	0.000260221
HIST2H2BF	-1.05472	1.65e-06
AC004017.1	-1.05311	2.93e-06
RN7SL331P	-1.05293	0.000535764
PRKD3	-1.05218	0.00113056
TSTD2	-1.05192	1.63e-10
RORB	-1.0514	0.0044736
RAB3C	-1.05091	1.06e-07
AC125232.1	-1.04983	8.65e-07
DOPEY1	-1.04947	3.88e-08
ZMAT1	-1.04745	0.0015016
RP11-274B21.2	-1.04675	0.000298459
SCN3A	-1.04592	9.78e-05
IL5RA	-1.04561	5.19e-07
SCN8A	-1.0443	1.28e-08
RASEF	-1.04392	0.000127135
ZDHHC21	-1.04271	4.1e-09
LMO1	-1.04236	0.00159447
CIT	-1.04041	3.88e-06
GTF2I	-1.03748	5.34e-11
SLC12A6	-1.0373	8.76e-08
BMPER	-1.03662	0.00736789
PKIA	-1.03645	0.000232645
CCDC85C	-1.03497	3.49e-07
ZDHHC2	-1.0346	3.68e-09
CEP85L	-1.03434	2.28e-08
DDX6	-1.03391	3.95e-09
MPHOSPH9	-1.03125	7.45e-08
CREBZF	-1.02977	8.15e-07
KCNC1	-1.02922	2.42e-05
RP11-84C13.1	-1.02883	2.69e-08
PCDHAC2	-1.02758	3.28e-06
SYT14	-1.02683	7.41e-09
SLC9A7	-1.02654	8.65e-07
GRIA4	-1.02642	4.89e-07
RIMS1	-1.02611	4.33e-07
RP11-384P7.7	-1.0259	2.61e-08
NRBP2	-1.02583	0.000685024
FAM171B	-1.02563	1.16e-08
ZNF300	-1.02438	0.00507955
MIR568	-1.02417	2.56e-07
PEX1	-1.02379	4.88e-08
CEP85	-1.02303	1.86e-08
RP3-465N24.5	-1.02294	3.46e-05
SSC5D	-1.0227	0.00423457
GATSL2	-1.02051	2.13e-07
ANKRD18EP	-1.02003	3.08e-08
ACOT11	-1.01913	1.28e-08
CACNA1A	-1.0189	0.00379095
RP5-855D21.1	-1.01614	0.000900622
RP4-717I23.3	-1.01491	5.05e-05
WI2-1896O14.1	-1.013	4.59e-06
GABRG1	-1.01271	0.00555638
FASN	-1.01269	0.00147177
CYFIP2	-1.01266	1.52e-08
RP1-59D14.5	-1.01016	0.000777766
URB2	-1.00976	1.2e-06
CTD-2245F17.3	-1.00802	0.000333806
GAP43	-1.0079	0.0260233
USP34	-1.00684	8.76e-10
ZNF322	-1.0061	7.94e-09
VWA5B1	-1.00511	0.000312159
EMB	-1.00454	0.000100188
TENM3	-1.00195	1.7e-06
AL021068.1	-1.00141	7.02e-07
MYO9A	-1.00109	1.75e-06
EIF4BP7	-1.00046	7.23e-07
PLCD4	-1.00015	3.93e-05
SOCS7	-0.998495	2.2e-06
STAG3L2	-0.997975	4.24e-09
MIR137HG	-0.996622	9.04e-08
RP5-902P8.10	-0.995104	0.00365245
EML5	-0.994159	7.85e-10
RAB5B	-0.990922	1.81e-09
PCMTD1	-0.989779	4.64e-12
SH3GL2	-0.989033	0.00386182
LINC00843	-0.988488	1.7e-06
RAB3B	-0.988213	1.82e-05
SMC4	-0.987912	1.31e-06
MAPK12	-0.987301	0.000291823
PAQR8	-0.985736	2.83e-05
ATAD2	-0.984699	5.63e-10
NIM1K	-0.984654	0.00320432
AXIN2	-0.984	0.00104131
DLG5	-0.983829	3.49e-07
CCNL1	-0.983063	0.00147177
RNA5SP162	-0.98252	4.46e-05
RP11-1000B6.3	-0.982144	2.3e-05
WBP1	-0.979555	0.000139718
TMEM178B	-0.979515	1.68e-09
PSRC1	-0.978458	0.00969182
TANC1	-0.977933	0.000285325
C12orf5	-0.977372	0.023416
IFI44	-0.977182	1.33e-05
RP11-347I19.8	-0.976905	0.000341332
NKTR	-0.976652	0.000160811
CCDC14	-0.976563	0.000389936
DMRTA2	-0.975504	0.0218612
TTC37	-0.975082	1.4e-10
UNC80	-0.974401	1.88e-07
SCML2	-0.974135	9.08e-10
RP4-657E11.10	-0.973767	2.14e-06
TRIM9	-0.973724	5.31e-05
CHM	-0.973621	3.47e-10
IPPK	-0.973469	6.29e-10
SNORD91B	-0.972355	0.000121529
STK39	-0.971491	1.43e-06
ADD3	-0.969723	1.35e-10
TMEM229B	-0.969678	1e-06
RP13-216E22.4	-0.969343	5.94e-08
POM121	-0.967958	7.03e-10
SYDE2	-0.967941	1.6e-07
ZFYVE9	-0.967763	1.63e-08
RP5-855D21.2	-0.967164	0.000577307
RP11-283G6.3	-0.966064	2.61e-06
DUSP8P5	-0.96531	2.54e-06
RP11-1277A3.1	-0.965144	8.91e-07
PRTFDC1	-0.964625	3.65e-05
FXYD6	-0.962515	2.4e-06
DIXDC1	-0.962371	8.22e-09
RNU6-882P	-0.962248	0.00949568
ZNF770	-0.961572	1.12e-08
TOM1L1	-0.960877	2.74e-11
RP11-529F4.1	-0.960171	0.000377106
DPY19L2P2	-0.960146	1.13e-07
MIR4664	-0.958116	4.07e-05
TNIK	-0.95784	5.94e-08
SPIRE2	-0.956806	5.13e-06
RP1-178F10.3	-0.956346	2.81e-07
TTLL7	-0.955682	3.95e-09
RPL23AP53	-0.955616	1.05e-08
MID2	-0.955527	2.85e-06
RAB9B	-0.954988	2.26e-07
HIST1H2AC	-0.954932	3.83e-07
NIPAL2	-0.953804	0.000615705
PTGES3P2	-0.953285	0.000319227
SLC29A1	-0.95325	3.75e-08
MIPEP	-0.953117	0.0025022
TC2N	-0.952763	0.015119
LINC00641	-0.952691	6.45e-09
ST6GALNAC5	-0.952392	0.00386182
C9orf173	-0.952276	0.00130395
ZNF737	-0.951372	1.94e-07
RP11-18H7.1	-0.950734	1.86e-08
AASDH	-0.950635	3.61e-10
FECH	-0.950418	2.88e-09
SLC19A2	-0.949989	7.91e-07
MIR548AN	-0.949797	0.00234912
KIAA2022	-0.949185	2.73e-07
RIMS2	-0.948452	3.95e-09
PDE4DIP	-0.947774	1.51e-10
ATF7IP	-0.947622	3.08e-08
RALGPS1	-0.946049	3.68e-09
MCOLN3	-0.945668	0.00019362
GRIA2	-0.945448	1.23e-06
TMTC1	-0.94511	8.15e-07
FRMPD1	-0.94505	0.000978706
PIGCP1	-0.944946	9.74e-07
TSPYL5	-0.944359	2.27e-06
RP5-855D21.3	-0.944288	8.06e-05
PKD1P6	-0.944173	1.04e-05
ZFPM2	-0.942756	0.000149915
BTAF1	-0.942618	1.88e-07
RP11-384K6.6	-0.942597	5.19e-07
ZNF818P	-0.942475	0.000112902
USP31	-0.942173	1.17e-07
CTD-2002H8.2	-0.942163	0.000305237
CDK6	-0.941514	0.0107193
NBPF3	-0.940701	1.93e-08
RP3-525N10.2	-0.939401	0.00681125
HCFC2	-0.939028	8.76e-10
RP11-498J9.2	-0.939023	0.000381027
RP11-10N23.2	-0.938781	1.06e-07
FAN1	-0.938637	1.9e-10
SCML1	-0.937848	0.000900644
SPIRE1	-0.937706	8.44e-10
SYT11	-0.936569	9.74e-07
ADPRHL1	-0.9362	0.00338997
MAMSTR	-0.936177	6.32e-05
ANO5	-0.934914	4.55e-09
BRWD3	-0.934903	1.47e-06
TTC3P1	-0.934099	3.37e-06
LHFPL4	-0.932803	3.09e-07
AC072052.7	-0.932789	0.00202039
PNISR	-0.932716	9.32e-05
ZNF264	-0.932261	1.94e-07
GTF2IP1	-0.930435	5.81e-09
EPT1	-0.930235	2.99e-10
MED13	-0.929854	3.22e-10
SPIN3	-0.929539	3.39e-07
CLUL1	-0.929417	2.56e-07
HPS3	-0.9289	1.46e-07
RNU2-38P	-0.928756	0.000958528
AC022558.1	-0.927675	3.39e-05
ROR1	-0.927614	1.13e-06
PAXBP1	-0.927463	3.65e-05
RNF169	-0.926637	5.05e-08
NICN1	-0.926188	2.52e-08
KIFC2	-0.925106	0.000243495
TEX2	-0.92419	8.14e-10
RNF123	-0.92413	9.08e-10
ZNF678	-0.924118	4.19e-10
KY	-0.923919	1.99e-08
AP000304.1	-0.920917	0.00903351
LINC00106	-0.92041	0.00308449
FAR2P2	-0.919928	2.08e-06
TMEM260	-0.919621	9.76e-09
STAG3L1	-0.918679	5.73e-06
CLASP2	-0.918674	1.4e-05
GHR	-0.915793	0.000425845
CDK2AP2P2	-0.915561	8.64e-06
ACSL1	-0.915195	0.000189199
VPS13A	-0.915127	3.18e-08
PAN2	-0.914972	6.97e-05
ZNF493	-0.914409	1.03e-07
TMEM56	-0.913879	2.4e-06
GPLD1	-0.913404	4.6e-07
ZFC3H1	-0.913256	6.06e-06
HERC2P2	-0.913002	0.00172653
FAM73A	-0.911688	1.13e-07
MALT1	-0.911215	3.83e-07
TCP11L2	-0.911092	1.66e-07
TRIM37	-0.910942	9.28e-12
ZNF81	-0.910773	2.36e-08
RP11-509J21.3	-0.910651	0.00183209
CENPC	-0.910579	1.62e-09
ANKRD34C	-0.909383	0.0102783
RP11-74E22.4	-0.908426	2.03e-08
SOX6	-0.907436	8.64e-06
MKL2	-0.906805	2.2e-06
CNOT1	-0.905948	5.04e-10
TBC1D14	-0.905586	3.39e-07
MAPK8IP1	-0.905371	7.45e-08
RP5-1159O4.1	-0.904683	0.0139475
MAMDC4	-0.904464	6.97e-05
MIR4292	-0.904354	8.46e-05
LINC00632	-0.903775	0.0205557
ZCCHC11	-0.90322	4.68e-10
FADS1	-0.902219	5.19e-07
XPO4	-0.902194	2.96e-11
CDH2	-0.902123	2.85e-06
CARF	-0.901331	5.13e-11
RP11-610P16.1	-0.901314	4.11e-06
RNASEH1	-0.90085	3.49e-07
NRG1	-0.900645	7.22e-08
CLUHP3	-0.900451	1.86e-08
HOOK1	-0.898982	3.35e-10
PEX11A	-0.898768	2.81e-07
BDP1	-0.898156	1.01e-09
CEBPZ	-0.898149	6.68e-09
TET2	-0.897396	1.82e-07
ZNF772	-0.896934	4.35e-10
MIR4442	-0.896533	0.00111042
TIA1	-0.895441	0.000202754
PDP2	-0.895276	2e-07
TAB3	-0.895015	1.08e-08
BX322557.10	-0.894873	5.42e-06
ELMSAN1	-0.894228	2.3e-05
CSNK1A1	-0.893494	1.88e-07
ZRANB2	-0.893094	2.4e-06
CTD-2298J14.2	-0.892973	0.000158513
RP11-600F24.7	-0.892828	3.05e-05
GFOD1	-0.892582	0.000118407
PAK3	-0.892578	2.65e-07
HIST1H1E	-0.892473	0.000260664
RP13-36G14.4	-0.892289	2.73e-07
MAN2A2	-0.891558	1.33e-08
SREBF1	-0.891416	0.00172653
NAA30	-0.890856	5.77e-11
MTMR12	-0.890346	7.56e-10
EIF4BP6	-0.890047	3.4e-08
CA13	-0.889496	2.34e-07
SLC25A36	-0.889472	8.8e-09
MPP2	-0.889395	7.45e-07
UNC13B	-0.889273	3.6e-07
DNAJC27	-0.888858	4.51e-10
PRPF4B	-0.888381	2.09e-09
MBP	-0.887195	1.91e-06
SRRM4	-0.887175	1.33e-08
ESRP2	-0.887074	1.64e-05
NRIP3	-0.886924	0.00265042
TBC1D19	-0.886803	1.25e-10
MBTPS2	-0.886195	2.68e-09
AP000473.5	-0.885404	0.0177235
CTC-429P9.1	-0.884761	1.55e-07
MAVS	-0.884441	5.75e-08
IRF6	-0.884198	0.000160811
IDH3A	-0.884012	1.71e-07
EME2	-0.88257	0.0039339
MTPN	-0.881917	2.27e-06
MIR4482-1	-0.881528	0.000106844
RPS10P7	-0.880906	8.65e-07
ITPR2	-0.880736	1.1e-06
LINC00478	-0.88073	0.000341342
AGO2	-0.88068	9.18e-07
SLC25A27	-0.880259	0.0146404
ZNF426	-0.879962	1.66e-07
SLC26A2	-0.879564	0.000333816
UNC79	-0.87882	9.42e-10
MBNL3	-0.878814	6.22e-06
JAK2	-0.878783	8.41e-06
SLC32A1	-0.878567	7.68e-05
WRN	-0.877095	6.61e-07
ACCS	-0.877078	0.00198207
ZNF92	-0.876948	4.39e-11
PHKA2	-0.876737	5.69e-07
CDKL2	-0.876499	2.2e-06
CA10	-0.876196	1.96e-06
RP11-262H14.5	-0.875751	0.000232638
PAXIP1	-0.87574	6.07e-10
EIF1AXP1	-0.875652	5.39e-08
BCL2L11	-0.875476	3.39e-07
RNF145	-0.875445	1.16e-08
VLDLR	-0.875444	2.2e-06
TWF1P1	-0.875178	4.01e-08
TMEM135	-0.875143	4.46e-12
HRK	-0.874502	0.000828388
BSCL2	-0.874238	2.02e-06
PIAS1	-0.874162	1.33e-08
IREB2	-0.873913	1.01e-09
EPB41	-0.873517	7.23e-07
RIMS4	-0.873512	1.05e-08
MICU3	-0.873183	1.09e-09
RP11-111F16.2	-0.873114	7.23e-07
MAPK11	-0.872675	5.05e-05
MTMR7	-0.872583	3.74e-10
RP3-509I19.1	-0.8725	0.00817327
TPSG1	-0.872002	0.00125194
B3GALTL	-0.871394	0.000794311
RC3H2	-0.871359	1.7e-10
RASA1	-0.871116	4.14e-08
SIDT2	-0.870903	1.97e-05
TBC1D32	-0.870866	2.13e-07
RP11-159G9.5	-0.870771	2.73e-07
TMEM161B	-0.87075	2.73e-07
MIR149	-0.870229	0.00266566
ZNF629	-0.870044	2e-07
ZNF501	-0.870027	3.22e-10
FTO	-0.86989	3.19e-06
EYA1	-0.869765	5.28e-06
SLC7A6	-0.869692	2.93e-06
GFM2	-0.869364	2.68e-09
TEAD1	-0.86871	3.18e-08
KIF2A	-0.868641	4.46e-07
GRIK5	-0.868568	3.08e-08
PPM1L	-0.868443	3.28e-06
ZSWIM5	-0.868416	1.74e-08
PHKA1	-0.868284	2.06e-08
SREK1	-0.868273	6.58e-06
RASGRF2	-0.867846	0.0260246
CLTCL1	-0.86778	8.87e-06
SPAG9	-0.867483	6.34e-08
INSIG1	-0.867193	7.68e-05
CTC-365E16.1	-0.867038	3.22e-10
PHTF1	-0.866664	3.4e-08
AC024560.3	-0.866389	2.33e-06
REC8	-0.865549	0.00255074
RP11-153K16.1	-0.865497	0.000168375
RP11-204M4.2	-0.865479	0.000656469
NAALAD2	-0.864894	0.0180055
AC006116.1	-0.864724	0.0207978
HMGCS1	-0.864694	1.12e-08
HIST1H2BC	-0.864591	2.18e-05
FAM13C	-0.864544	0.000398638
TRIM66	-0.864516	8.41e-06
PPARGC1B	-0.864152	1.6e-07
LTN1	-0.863196	3.83e-07
ZNF767	-0.863094	7.32e-05
NFATC3	-0.863086	3.88e-08
GNL3L	-0.862193	1.4e-05
LTA4H	-0.861648	5.45e-05
EPHA3	-0.861576	0.0297448
PLXNC1	-0.860829	0.000100188
RP11-124N2.1	-0.860751	1.17e-07
C1orf95	-0.860563	0.00431293
STAT4	-0.860482	0.00130395
SCAPER	-0.859848	6.14e-08
DNMT3A	-0.859465	6.41e-07
SORL1	-0.859348	3.18e-07
DYNC1LI2	-0.858728	3.43e-09
RP11-530N7.3	-0.858703	0.000155223
NLRP1	-0.858418	0.00860479
ATP5F1P5	-0.858086	7.96e-06
TSC2	-0.857984	3.47e-06
DENND4A	-0.857899	1.08e-08
PHC3	-0.857774	1.13e-07
NRXN1	-0.857594	2.34e-07
L2HGDH	-0.856647	1.37e-08
TAOK1	-0.856142	8.22e-12
C1orf63	-0.85613	0.0015016
MYEF2	-0.856055	4.57e-08
UBR4	-0.856033	3.51e-08
GOLGA8R	-0.855763	7.87e-05
SMC6	-0.855719	3.28e-07
TIMELESS	-0.855679	5.94e-08
KLHL41	-0.855056	1.19e-05
C10orf118	-0.854838	5.61e-09
GCLC	-0.854791	6.68e-09
ZNF107	-0.854696	2.88e-08
STARD4	-0.854236	7.68e-07
ATL1	-0.853454	9.11e-09
ZNF623	-0.853216	1.33e-08
PUS7L	-0.853065	5.61e-09
ZNRF3	-0.853044	0.000341342
PANK3	-0.851993	2.21e-10
DDX17	-0.851984	2.42e-05
EDC4	-0.851862	1.46e-10
BLCAP	-0.851691	0.00536123
FAM160A1	-0.851577	6.41e-07
CARKD	-0.851565	1.94e-09
ZNF518A	-0.851379	3.1e-06
GNAZ	-0.851332	3.28e-06
CTC-559E9.5	-0.85133	8.76e-08
GCC2	-0.850807	6.02e-09
CTD-2368P22.1	-0.850494	2.99e-07
VRK2	-0.849332	6.77e-10
HNRNPH1	-0.849173	1.31e-06
AHI1	-0.848859	1.62e-09
CHD9	-0.848857	9.43e-09
DUSP16	-0.848832	2.49e-07
FRS2	-0.847998	7.16e-09
EPHA7	-0.847813	8.26e-05
LCOR	-0.847376	9.04e-08
ZNF605	-0.847025	3.56e-09
CHIC1	-0.846709	1.57e-09
PLAG1	-0.846203	3.37e-06
ATRX	-0.846158	2.88e-08
AFG3L2	-0.845986	4.24e-09
NPAT	-0.845947	2.59e-09
NRXN3	-0.845565	0.00817327
JAK1	-0.845316	1.8e-06
FAM81A	-0.844982	4.28e-08
ZFHX4	-0.844691	2.13e-07
MKLN1	-0.844642	5.61e-09
RANP4	-0.84391	0.000160805
CACNA2D4	-0.843655	0.00575875
RP11-1102P16.1	-0.842978	9.36e-06
ANKFY1	-0.84198	8.14e-10
HEXDC	-0.841261	0.000745629
ZNF91	-0.841238	1.4e-10
RGAG4	-0.839974	7.22e-08
BECN1	-0.839954	3.18e-08
RAVER2	-0.839627	2.79e-08
FBXL18	-0.839421	1.6e-06
TACC2	-0.839388	7.34e-06
SOGA2	-0.837972	2.36e-08
SNX7	-0.836563	5.58e-06
NT5C2	-0.836214	2.06e-08
SLC46A3	-0.835997	0.00302798
RP11-46H11.3	-0.835966	2.47e-06
EIF4HP1	-0.835922	9.18e-07
SOGA3	-0.835571	9.12e-06
PIKFYVE	-0.835099	1.57e-09
REV3L	-0.834934	1.01e-09
AKT3	-0.834586	1.51e-11
FGGY	-0.834451	1.1e-07
BTBD11	-0.834214	5.18e-05
ZNF154	-0.833934	4.46e-07
KIAA1524	-0.833619	2.33e-06
RP1-151F17.1	-0.832886	7.75e-06
KBTBD4	-0.832542	5.57e-08
SUN1	-0.831891	4.51e-10
NR3C1	-0.831618	4.81e-05
CTC1	-0.831295	2.2e-08
ADRBK2	-0.831233	9.74e-07
ULK1	-0.831148	9.04e-08
C21orf62	-0.831038	0.000232645
TIAL1	-0.830133	2.59e-09
BSN	-0.829915	4.28e-08
JAKMIP2	-0.829806	5.23e-10
SRSF11	-0.829272	4.11e-06
ZNF254	-0.829182	1.57e-10
ARGLU1	-0.828673	8.46e-05
FBXW11	-0.828578	3.56e-09
DICER1	-0.828159	1.63e-08
FAM185BP	-0.827607	6.58e-06
RP11-775D22.3	-0.827379	2.68e-06
MCM3AP	-0.827313	2.49e-07
BBX	-0.827102	3.35e-10
TDRP	-0.826976	4.19e-10
STK36	-0.826726	0.000828388
TRIM44	-0.826007	2.76e-05
PRPF39	-0.825922	4.24e-05
SLC35E2B	-0.825589	7.16e-09
LRRC37B	-0.825291	4.74e-07
EIF4BP3	-0.825156	2.54e-06
MAPK4	-0.824326	0.00183209
KIAA0040	-0.824272	0.0174473
LRRC37A17P	-0.824179	2.41e-07
ASPH	-0.824141	8.76e-08
DCAF6	-0.823924	2.99e-07
PTPN4	-0.823575	3.31e-09
STAG1	-0.822814	6.55e-08
DENND5B	-0.822465	9.42e-10
CAPRIN1	-0.822384	1.97e-10
FAM171A2	-0.822148	9.32e-05
KIAA1468	-0.82141	1.93e-08
RIMS3	-0.82055	0.0120395
ABCA1	-0.820474	0.00286053
ZNF334	-0.82021	5.13e-06
NSUN5P1	-0.819681	0.00629292
SUGP2	-0.819489	8.44e-10
RP3-323P24.3	-0.819343	1.55e-07
ZNF137P	-0.818985	2.2e-06
NR3C2	-0.818704	1.97e-05
FANCE	-0.818596	1.46e-09
ACAP3	-0.81858	0.000529573
FAM102B	-0.818398	1.13e-06
SEC31B	-0.818322	0.00921179
CHKA	-0.818195	2.2e-07
RBM5	-0.818018	5.58e-05
DDX5	-0.817223	7.45e-07
DNAJC6	-0.817138	6.22e-07
CDC42BPB	-0.817131	1.1e-07
AC007000.11	-0.816909	0.000996185
CLK4	-0.816427	0.00936939
MYH7	-0.815451	0.0272173
RP11-1C8.4	-0.815111	6.81e-07
IKZF2	-0.815065	1.16e-05
NBPF9	-0.815052	0.000202754
OXR1	-0.814539	3.49e-07
TRAM1L1	-0.814206	2.56e-07
RIMKLB	-0.81412	2.69e-05
ZMYM3	-0.814111	9.77e-10
ARHGAP32	-0.813695	1.29e-07
SLC7A14	-0.81328	0.000312159
REV1	-0.8131	2.2e-07
DTX1	-0.812318	0.0171739
CSAD	-0.812298	0.0227136
ECHDC2	-0.812166	0.000202754
SGPP2	-0.81216	3.21e-05
CTD-2196E14.4	-0.812062	9.11e-09
SRRM2	-0.811968	2.26e-07
GPATCH2L	-0.811967	5.63e-10
RORA	-0.811157	2.52e-08
GABBR1	-0.810854	1.8e-06
HSPA8	-0.810335	7.02e-07
TMOD2	-0.8099	4.01e-08
CERKL	-0.809847	0.000565012
ZNF292	-0.80983	6.14e-08
UBN2	-0.809778	3.47e-06
MCTP2	-0.809685	4.33e-07
TRIQK	-0.80959	4.88e-08
PLXNA3	-0.809551	2.55e-05
KLHL15	-0.809432	1.41e-09
JMY	-0.809052	4.43e-08
SYT9	-0.809035	0.000389936
SMG8	-0.808947	4.24e-09
CLCN5	-0.8088	1.06e-07
NFIL3	-0.808543	0.0166384
FAR1	-0.808384	4.88e-09
SMG1	-0.808129	3.57e-06
GNA13	-0.807939	4.72e-06
EXOC7	-0.807761	5.42e-09
ATAD2B	-0.807547	1.35e-06
RP5-994D16.9	-0.807066	4.2e-07
PDE4D	-0.806979	2.56e-07
NBEA	-0.806977	6.41e-07
GMFB	-0.806454	2.67e-10
ZBTB7C	-0.806166	2.49e-05
DENND1B	-0.806133	1.42e-08
ZNF418	-0.805801	1.44e-05
ZFP91	-0.805791	7.58e-11
METTL17	-0.805755	1.55e-05
RBM25	-0.805708	1.6e-06
PDE5A	-0.805497	0.0284569
PHLPP2	-0.805234	6.02e-09
CHRNB2	-0.805213	1.7e-06
PIK3R3	-0.804799	9.74e-07
FAM76B	-0.804303	1.47e-05
VPS52	-0.804232	5.23e-10
AC009299.3	-0.80423	0.020531
ZNF808	-0.804172	2.88e-09
POLK	-0.803932	5.85e-10
LIMA1	-0.803784	9.78e-05
CPEB1	-0.803592	1.03e-07
RP11-110G21.1	-0.803537	1.13e-07
IPP	-0.803313	6.45e-09
BEND7	-0.803164	1.44e-05
PLD5	-0.802909	0.00400719
HECTD4	-0.802751	6.14e-08
VPS13C	-0.802669	2.14e-06
ZMYM1	-0.802385	3.31e-09
RP11-440L14.1	-0.80218	2.47e-06
FRMD3	-0.802072	0.00526581
ZNF551	-0.802005	3.31e-09
AFF4	-0.801955	1.17e-09
FBXO18	-0.801807	1.99e-08
NCOA2	-0.801668	2.01e-09
TP53BP2	-0.801536	9.18e-07
TMEM182	-0.801338	2.13e-07
LRCH1	-0.800939	0.000249096
KLF12	-0.800417	3.88e-06
ZNF251	-0.799251	7.96e-06
ACVR2A	-0.799053	1.6e-06
CCDC126	-0.79873	8.65e-07
PAFAH1B1	-0.798459	5.43e-10
GPSM2	-0.798437	4.04e-05
HSD17B1P1	-0.798375	4.6e-07
RP11-166O4.5	-0.798278	0.0213637
DYNC2H1	-0.798243	1.46e-07
ERCC6L2	-0.798199	7.94e-09
L3MBTL1	-0.798149	2.36e-05
DDX39B	-0.798116	0.000168483
CLOCK	-0.79787	7.01e-11
OSBPL10	-0.797211	0.0161177
RAB11FIP2	-0.796921	7.85e-10
PIGL	-0.796705	3.65e-05
PIK3R1	-0.796309	6.01e-05
FER	-0.796067	1.09e-09
CTD-2647L4.4	-0.795695	3.67e-06
RAB3D	-0.795652	1.73e-05
CLUH	-0.794511	9.37e-06
CPT2	-0.794058	6.45e-09
USP27X	-0.79384	1.4e-05
WDR6	-0.793751	3.35e-10
OSBPL6	-0.793584	9.42e-10
RNU2-27P	-0.793578	5.42e-05
MTRR	-0.793284	8.65e-07
ST6GALNAC3	-0.793103	2.62e-05
YPEL1	-0.79299	3.71e-07
ATXN7L1	-0.792746	4.43e-08
PABPC4L	-0.792685	0.00127776
AMPH	-0.792425	4.43e-08
PCNX	-0.792271	7.67e-09
SLC8A2	-0.792132	2.85e-06
RNF31	-0.79206	2.44e-08
DCX	-0.791953	4.24e-05
WNK2	-0.791778	2.77e-06
FADS2	-0.791743	4.24e-05
C9orf172	-0.791659	8.48e-08
MAP7	-0.791294	7.01e-11
MIB1	-0.791144	2.59e-09
SNAP91	-0.791132	4.51e-10
UBE2D3P1	-0.790626	2.2e-07
RFX7	-0.79049	1.08e-08
ZNF483	-0.789941	2.34e-07
RICTOR	-0.789903	4.39e-09
C17orf80	-0.789237	2.16e-09
ZNF276	-0.789211	6.97e-05
EMBP1	-0.789188	4.35e-05
CYB5R1	-0.789013	0.00179626
CCDC152	-0.788792	4.57e-05
RP11-266K4.1	-0.788465	0.000227392
FNBP1L	-0.787693	1.75e-06
IPO5	-0.787418	4.03e-10
MTMR4	-0.787272	9.43e-09
PGAP1	-0.787202	1.35e-06
ANKRD26	-0.78704	2.2e-08
HDAC6	-0.786597	1.31e-06
PCDHGC3	-0.785824	0.000349026
HIST2H2BC	-0.785736	4.93e-05
SNORA66	-0.785703	0.000425833
CLHC1	-0.785581	1.13e-05
MACROD2	-0.785353	1.51e-06
ZNF112	-0.785252	1.81e-09
BPTF	-0.785087	3.22e-10
LZTS3	-0.785073	6.01e-05
ZNF611	-0.784829	2.88e-09
LARP1B	-0.784672	1.16e-06
TMEM145	-0.784663	8.41e-06
ZNF587	-0.784497	3.99e-06
OXCT1	-0.784486	1.03e-07
LYSMD1	-0.783964	8.14e-10
AC061961.2	-0.783856	0.000190854
AGO3	-0.783514	1.01e-08
MAST4	-0.783233	7.5e-05
FGF12	-0.783083	0.000127135
POLR2D	-0.783045	7.23e-07
HIST1H2BD	-0.782984	4.35e-05
C19orf71	-0.782722	0.0001051
ZNF253	-0.782721	9.08e-10
CNST	-0.782628	3.63e-08
GSTCD	-0.782415	6.04e-07
USP32	-0.782189	1.33e-08
LPIN1	-0.781876	5.43e-10
CEPT1	-0.781743	1.21e-07
NBPF1	-0.781537	9.04e-08
SCN2A	-0.780558	0.000130176
PAK7	-0.780111	1.43e-06
ZBTB18	-0.780044	9.55e-05
CCSER2	-0.780017	5.63e-10
PCM1	-0.779985	9.77e-10
SLC4A8	-0.779521	3.49e-07
RP11-293M10.6	-0.779447	0.00012416
FAM13B	-0.779375	1.22e-09
NEURL4	-0.779295	1.13e-09
ADAM22	-0.779059	2.08e-06
NUPL1	-0.779016	8.19e-11
C8orf88	-0.77858	1.68e-05
KLHL28	-0.778485	1.12e-08
ZNF570	-0.778392	1.33e-07
RP11-723O4.2	-0.778191	5.18e-05
PHTF2	-0.778123	3.74e-05
TRIM2	-0.777852	4.88e-09
RBM12B	-0.777779	3.51e-08
FAM117B	-0.77751	1.13e-07
PCLO	-0.777283	1.85e-06
AKAP9	-0.777123	2.54e-06
FBXO11	-0.77712	7.41e-09
LIFR	-0.777107	0.000398638
ASH1L	-0.776793	6.23e-09
E2F5	-0.776633	9.18e-07
MYO5B	-0.776623	9.32e-05
PLEKHM1P	-0.77653	0.00055296
ADCY5	-0.775505	1.6e-07
USP24	-0.7755	1.1e-07
MCF2	-0.775117	0.00332676
GATS	-0.774984	1.46e-07
ZNF675	-0.77467	7.41e-09
TXNRD3	-0.774615	2.2e-06
FMNL2	-0.77461	2.55e-05
NHLRC2	-0.774541	3.08e-08
ZNF510	-0.773953	2.99e-10
HACE1	-0.773876	1.42e-08
RANBP2	-0.773679	6.77e-10
FARP2	-0.773496	5.05e-08
EDRF1	-0.772972	3.29e-08
GDPD1	-0.772924	1.47e-06
TNPO1	-0.772905	3.2e-09
LINC00643	-0.772854	0.0148778
RNGTT	-0.772192	8.19e-11
MAPK10	-0.771905	2.61e-06
SERPINE3	-0.771791	4.43e-08
FRRS1L	-0.771721	3.67e-06
BIRC6	-0.771611	1.01e-08
AC004383.3	-0.771545	3.55e-05
UNC119B	-0.771373	3.28e-07
SARM1	-0.771309	1.63e-08
NACC2	-0.771166	2.55e-05
ERV3-1	-0.77063	9.62e-06
IGSF3	-0.770607	0.0301851
CYB561D1	-0.770553	1.03e-06
SLC25A33	-0.770146	1.51e-05
SP4	-0.770097	1.99e-08
HIST1H4E	-0.769874	0.0114568
CCDC132	-0.769676	3.43e-09
DMTF1	-0.769371	0.000333816
GAB1	-0.769133	7.68e-05
HYOU1	-0.769082	7.34e-06
IKBKAP	-0.76902	2.81e-07
FAM179B	-0.768965	2.59e-09
C2CD5	-0.768817	5.23e-09
GEN1	-0.768611	5.04e-07
RBAK	-0.768359	3.49e-07
MTF1	-0.768291	1.42e-08
PDPR	-0.768122	4.35e-05
RHOBTB3	-0.768098	7.54e-06
SMAD3	-0.76808	0.00156294
AC018766.5	-0.768017	0.00326515
ELOVL5	-0.767713	0.000160811
ZDBF2	-0.76762	1.35e-06
CADPS	-0.767556	7.02e-07
ORC4	-0.767369	1.99e-11
C14orf39	-0.76726	0.00431293
CEP192	-0.767202	4.11e-06
UHRF1BP1L	-0.766719	5.61e-09
ARMC4	-0.76669	0.00133063
USP15	-0.766636	3.95e-09
SLC25A12	-0.766255	2.01e-09
ELOVL2	-0.766223	9.37e-06
SUZ12	-0.765893	9.43e-09
GPRASP2	-0.765872	2.06e-07
MFN1	-0.765819	3.51e-08
NOMO2	-0.765746	2.55e-05
RP11-517P14.2	-0.765554	4.99e-05
NIPA2	-0.765166	1.31e-06
ANK3	-0.765082	1.37e-08
KLF13	-0.764941	0.00179626
KIAA1109	-0.764735	1.35e-06
ERC2	-0.764657	0.00526581
PTPRJ	-0.76464	0.000900644
NPEPPS	-0.764527	1.09e-11
PROX1	-0.764378	1.44e-05
FBXO9	-0.764267	6.29e-10
LINC01004	-0.763822	0.00055296
PANK1	-0.763679	6.4e-06
RBM39	-0.763491	1.16e-05
RINT1	-0.763308	5.05e-08
OSBPL7	-0.76324	0.000485537
KMT2C	-0.763205	2.98e-09
DCTN1	-0.763105	1.74e-08
ZNF382	-0.763015	8.65e-07
RAB3IP	-0.762872	1.08e-08
MAP3K2	-0.762745	2.39e-10
CERS2	-0.762533	1.51e-06
RN7SL268P	-0.762449	4.99e-06
RBL2	-0.761902	1.74e-08
LZIC	-0.761892	1.01e-08
RRN3P1	-0.761605	0.0039339
ANKIB1	-0.761544	7.01e-11
TBC1D8B	-0.761534	0.000149915
PTAR1	-0.761484	4.73e-08
RP11-364B14.3	-0.761161	7.49e-05
DIP2B	-0.761099	9.08e-10
ENAH	-0.76088	7.23e-07
CAPN7	-0.760582	8.51e-11
EFHC1	-0.760407	5.69e-07
RP11-3J10.4	-0.760342	5.35e-07
PRED62	-0.760315	0.000444936
MAP3K12	-0.760152	2.85e-06
DOCK7	-0.759745	1.55e-07
VN1R108P	-0.75908	7.75e-06
BICD1	-0.758806	1.37e-08
RP11-867G23.8	-0.758704	5.05e-08
MIR4263	-0.758267	0.00129881
RIC3	-0.75775	1.82e-07
MKRN3	-0.757097	1.26e-05
CTC-559E9.8	-0.756897	3.75e-08
KCTD7	-0.75672	4.71e-09
SLC30A9	-0.756615	6.07e-10
LLGL1	-0.756584	8.65e-07
ZNF655	-0.756266	9.11e-09
RP11-61A14.2	-0.756236	2.56e-07
DLG1	-0.756057	2.59e-09
TNKS	-0.756006	3.61e-10
CHD1L	-0.75583	8.51e-09
MIR600HG	-0.755636	0.000529573
PYROXD1	-0.755624	1.88e-07
CCNG2	-0.755517	2.24e-05
ATP11B	-0.755394	3.29e-08
MXD1	-0.755221	3.95e-09
UHRF1BP1	-0.755187	6.91e-09
FBXL4	-0.754994	1.74e-08
ASAH2B	-0.754525	0.00076154
ZNF462	-0.754303	1.68e-09
ZNF233	-0.753181	4.01e-08
HIST2H2BD	-0.753102	3.84e-05
EEA1	-0.75256	5.61e-09
MCCC1	-0.752523	7.22e-08
RAP1GAP2	-0.752473	3.13e-05
GTF3C4	-0.752351	6.55e-08
PKN2	-0.752252	2.69e-08
PCCB	-0.75203	4.88e-08
PACSIN1	-0.751826	0.00351912
PHC1	-0.751823	6.04e-07
AGAP4	-0.751685	0.0280384
ZNF594	-0.751641	3.4e-08
ZNF711	-0.751463	2.69e-05
DMXL1	-0.751462	3.88e-08
GXYLT1	-0.75137	4.57e-08
AC003102.3	-0.751089	6.81e-07
SCYL2	-0.751083	2.01e-09
APC2	-0.751032	2.55e-05
SLC7A4	-0.75065	0.00415743
ANKZF1	-0.750527	0.000272733
METTL3	-0.750417	4.04e-05
SLC25A46	-0.750262	1.1e-07
CKAP2	-0.749677	5.04e-07
RP11-605F22.2	-0.749587	0.00113001
AMN1	-0.749535	1.94e-07
EDA	-0.749364	0.000435292
COG5	-0.749267	1.47e-06
HP1BP3	-0.748837	6.22e-07
CTD-2010I16.1	-0.748418	8.41e-06
LDB1	-0.747745	3.31e-09
C5orf42	-0.747505	2.49e-07
BCLAF1	-0.747251	5.77e-11
GLYR1	-0.74658	7.95e-08
ZNF429	-0.746515	1.74e-09
MEI4	-0.746352	0.000107646
SEMA4G	-0.746262	5.58e-06
FARP1	-0.746227	9.96e-08
ABI2	-0.746118	1.16e-10
ABHD2	-0.746063	1.33e-05
S100PBP	-0.746055	3.31e-09
SETDB1	-0.746035	9.76e-09
ZHX1	-0.745977	3.47e-10
CCNT2	-0.745618	1.76e-07
ZMYM2	-0.745603	2.32e-09
TCEB3	-0.745535	9.11e-09
PHOSPHO2	-0.745515	1.6e-06
ZBED5	-0.745461	5.05e-09
NAA35	-0.745312	9.42e-10
BANK1	-0.745248	0.0329463
GRAMD1C	-0.745197	1.77e-05
LRRC20	-0.745171	0.00064261
PER3	-0.74507	1.23e-06
BTBD7	-0.74505	1.26e-09
KIF3B	-0.744905	3.18e-08
ASAP1	-0.744853	5.31e-05
CPSF6	-0.74481	8.22e-09
PBX1	-0.743731	2.99e-07
TUB	-0.743439	1.75e-06
HIST2H2BE	-0.743292	1.29e-05
ELL	-0.743208	0.00138552
RRM2B	-0.742541	1.01e-08
MAML3	-0.742531	0.0329463
PJA1	-0.742447	1.36e-05
RSF1	-0.742228	1.03e-07
SFMBT1	-0.742042	1e-06
HSP90AB3P	-0.742014	1.21e-07
RAPGEF2	-0.741876	2.41e-07
PMS2P5	-0.741807	8.22e-09
ITSN1	-0.741543	1.2e-08
CMTR2	-0.741402	1.16e-05
C19orf55	-0.741375	1.1e-07
MRI1	-0.741271	0.000107646
LRFN5	-0.740988	0.000777685
TMED5	-0.740744	1.75e-06
MBD5	-0.740691	2.41e-09
KIF13A	-0.740656	1.71e-07
RPS6KB1	-0.740184	2.48e-10
PFKM	-0.740149	8.21e-08
FAM53C	-0.739998	1.17e-07
ZNF252P	-0.739976	1.74e-08
RDX	-0.739853	4.6e-07
TMEM136	-0.739673	3.83e-07
NAA25	-0.739662	3.95e-07
QSER1	-0.739329	1.51e-07
ARID4A	-0.739293	5.75e-08
TPPP	-0.739247	5.05e-05
HMGCR	-0.739063	2.41e-07
CHN1	-0.739024	0.000999177
PTPN13	-0.738954	6.81e-07
TROVE2	-0.738805	2.98e-08
TMEM170B	-0.738561	1.41e-07
NAA16	-0.738017	1.31e-06
FAM107B	-0.737997	4.04e-05
KDM4A	-0.737914	1.08e-08
TRIM3	-0.737446	2.18e-05
MTERFD3	-0.737439	7.68e-05
LSS	-0.737183	0.000319227
CHD7	-0.737105	1.1e-06
FOXN2	-0.737104	3.57e-06
CEP57L1	-0.736917	1.2e-10
REPS1	-0.736709	1.57e-09
PMS1	-0.736699	2.77e-06
SCAND3	-0.73643	1.37e-07
KCNH3	-0.736062	5.72e-05
TNKS2	-0.735921	1.57e-09
KB-1460A1.1	-0.735807	2.77e-06
UBFD1	-0.735762	1.17e-07
USP47	-0.735644	5.77e-11
RP4-791M13.3	-0.735643	0.0023616
AGTPBP1	-0.735463	1.27e-06
CSRNP3	-0.735424	2.47e-06
SENP8	-0.735164	1.46e-09
DCUN1D4	-0.734939	2.36e-05
ZNF84	-0.734813	4.2e-07
SLC22A15	-0.734552	4.59e-06
PHC1P1	-0.734521	0.0001765
KRR1	-0.734458	1.7e-10
DNAJC24	-0.734094	4.43e-08
HDAC4	-0.733984	1.6e-06
CTD-2630F21.1	-0.733629	8.65e-07
WHAMMP2	-0.733595	4.81e-05
CAPRIN2	-0.733352	4.46e-05
ZNF347	-0.733351	9.45e-07
METTL24	-0.733138	0.000232645
HAUS6	-0.73311	2.09e-09
TFDP2	-0.732996	1.23e-06
ZNF135	-0.73284	4.2e-07
ETNK1	-0.732838	9.11e-09
ZNF780B	-0.732833	6.95e-06
POLR2B	-0.732824	2.01e-09
Z95152.1	-0.732623	8.67e-05
CNTN3	-0.732512	0.0016926
TRIP12	-0.732465	2.3e-10
RBM41	-0.732443	3.38e-05
STX17	-0.732291	3.75e-08
ZBTB41	-0.732095	7.23e-07
DSTNP1	-0.731851	0.000112905
NR1D2	-0.731661	3.71e-07
TRIO	-0.731602	6.76e-06
GALNT11	-0.731528	2.06e-08
CD47	-0.731296	1.25e-07
NSG1	-0.731228	0.00127776
ABCB7	-0.731152	1.62e-09
TAF2	-0.73048	2.01e-09
NOL4	-0.730342	2.81e-07
KDM3A	-0.730277	1.62e-09
PMS2	-0.730277	1.05e-09
CCDC88A	-0.730197	1.82e-07
MIR570	-0.729939	0.0223682
MUM1	-0.729903	2.5e-09
INADL	-0.729638	3.95e-07
KIAA0947	-0.729586	4.39e-09
RIF1	-0.729476	5.23e-09
MBNL2	-0.729447	1.12e-08
C12orf4	-0.728782	8.51e-09
PTCD3	-0.728691	1.05e-09
GSAP	-0.728672	1.51e-06
HEATR3	-0.728636	3.88e-06
ZNF365	-0.728545	0.00084593
CALM2P2	-0.728523	5.73e-06
POT1	-0.728488	9.93e-11
RAD50	-0.728485	7.45e-08
UHRF2	-0.728366	2.24e-05
ARFGEF2	-0.728311	3.61e-10
ARID2	-0.728007	8.51e-11
KPNA5	-0.727929	2.09e-09
RP11-137H2.6	-0.727381	0.00071473
ACACA	-0.727374	4.55e-09
MYCBP2	-0.726964	9.64e-08
PNN	-0.726955	3.01e-06
INVS	-0.726943	2.01e-09
JMJD1C	-0.726873	1.94e-07
RP11-182J1.14	-0.726745	0.00400719
TBCD	-0.726407	7.95e-08
EP300	-0.726212	1.1e-07
MED1	-0.726016	4.88e-08
PDPK1	-0.725827	3.43e-09
ZNF841	-0.725695	5.45e-05
MPDZ	-0.725466	3.28e-06
VEZF1	-0.725329	1.99e-08
ZBTB6	-0.725268	1.05e-08
PSME4	-0.725173	1.13e-07
RP11-690D19.3	-0.725018	4.55e-09
C8orf47	-0.724987	0.00147173
GNB3	-0.724824	0.000475075
SLC25A15	-0.724378	6.22e-06
SALL2	-0.724141	9.12e-06
NUP153	-0.723926	2.41e-09
USPL1	-0.723758	4.72e-06
YOD1	-0.723722	5.81e-09
PRKCA	-0.723044	1.47e-06
FASTKD2	-0.72301	4.19e-10
MSS51	-0.722766	0.00280663
ZBTB26	-0.722549	6.76e-08
YTHDC2	-0.722285	2.65e-07
KIF3A	-0.722227	6.99e-08
NAPEPLD	-0.722225	3.88e-08
TXLNG	-0.721443	1.28e-08
KSR1	-0.721406	0.000146441
MAPT	-0.721375	1.97e-05
ADNP2	-0.721331	2.48e-10
KIAA0895	-0.721286	3.31e-09
CASC7	-0.721185	1.74e-08
FRG1B	-0.72104	2.62e-05
C16orf87	-0.72098	2.09e-09
SMCHD1	-0.720909	5.61e-09
CHTF8	-0.720896	7.45e-07
SNX13	-0.720891	1.25e-10
ABCA5	-0.720793	1.26e-05
DLG2	-0.720673	4.81e-05
INTS2	-0.720642	5.61e-09
SRPK2	-0.720602	3.75e-08
TRMT13	-0.72059	0.000291823
EMC1	-0.720156	1.81e-09
PAIP2B	-0.72008	2.69e-05
CXCL13	-0.720069	0.0112684
ENOSF1	-0.719808	0.0237741
NLGN1	-0.719533	1.51e-05
VN1R81P	-0.719419	0.000326445
ZHX3	-0.719325	3.75e-08
MAP2K4	-0.718959	1.9e-10
ELAVL2	-0.718735	0.010194
RAB3GAP1	-0.718567	9.64e-08
KIF5A	-0.718524	5.39e-08
ZNF320	-0.718516	6.04e-07
ZFYVE16	-0.718477	2.2e-08
ACADSB	-0.718174	8.8e-09
COL21A1	-0.717843	0.00789646
SON	-0.717779	8.51e-09
CUL9	-0.717522	4.57e-08
ZNF662	-0.717391	3.38e-05
FAM135A	-0.71724	7.7e-08
ZNF117	-0.717226	0.000168483
CDCA3	-0.716911	0.00186857
RCOR1	-0.716651	7.16e-09
HSF2	-0.716475	6.53e-10
BRWD1	-0.716312	4.07e-07
FAM160B1	-0.716237	7.16e-09
USP9X	-0.715541	6.23e-09
LONRF2	-0.715428	5.42e-06
ZNF397	-0.715078	3.18e-07
PCDHGA2	-0.715007	0.00113056
PVRL1	-0.714848	2.49e-05
PREPL	-0.714664	1.13e-09
KLHL2	-0.714599	6.22e-07
CCDC41	-0.714448	2.69e-06
TEF	-0.714424	4.34e-06
ARHGAP19	-0.714142	1.47e-06
GS1-257G1.1	-0.713659	6.16e-05
G3BP2	-0.713493	2.34e-07
HLTF	-0.713304	7.41e-09
PRRT2	-0.713278	0.00358537
CYP7B1	-0.7132	0.0009196
PTPRF	-0.713154	2.33e-06
FAM104A	-0.712981	1.17e-07
NR2C1	-0.712941	8.41e-06
GLTSCR1L	-0.712883	1.03e-07
KIAA2026	-0.71281	6.07e-10
ZNF175	-0.712787	2.98e-08
ZNF516	-0.712767	1.94e-07
MFSD6	-0.71269	8.15e-07
GIGYF2	-0.712415	3.82e-09
BOC	-0.712125	5.05e-05
ZNF597	-0.712109	6.68e-09
YY1AP1	-0.712028	7.85e-10
PTBP3	-0.711722	1.96e-06
PAOX	-0.711596	0.000518228
RP11-632K20.7	-0.711566	0.000541149
ZDHHC17	-0.711542	1.2e-06
GATC	-0.711235	3.6e-07
R3HDM1	-0.710649	1.21e-07
ZNF25	-0.710362	2.13e-08
ADCY2	-0.710249	0.00162658
FAM126A	-0.710171	0.000133286
PCMTD2	-0.71009	1.2e-08
ANKMY2	-0.709747	7.16e-09
MYO18A	-0.709601	2.4e-06
ZBTB5	-0.709488	8.51e-09
USP16	-0.709455	3.56e-09
SENP7	-0.709178	5.73e-06
CBWD2	-0.709162	4.86e-10
ZNF134	-0.708954	4.1e-09
AP3M1	-0.708926	1.13e-07
FAM126B	-0.708683	2.5e-09
STRADB	-0.70868	4.46e-07
CACNA1D	-0.708525	4.14e-05
TUBB2B	-0.708491	0.0210374
SCRN1	-0.708217	2.28e-08
PHF6	-0.708046	5.73e-06
ZNF449	-0.707851	3.47e-05
KIAA0907	-0.707687	3.38e-05
DDX3X	-0.70766	1.71e-07
USP12	-0.707342	4.39e-09
FAM208B	-0.707222	1.26e-09
PI4KA	-0.70702	6.45e-09
PIGF	-0.70702	2.47e-06
BTBD19	-0.707017	0.000260664
ERMAP	-0.706836	2.9e-07
DLD	-0.706474	1.51e-09
KLHL3	-0.706277	0.000475075
USP45	-0.706174	1.6e-07
TP53INP1	-0.70603	2.18e-05
LIFR-AS1	-0.706015	0.00240764
KAT6B	-0.705899	2.06e-08
RALGAPA1	-0.705702	3.1e-10
KIAA1456	-0.705594	0.00724081
KAT2B	-0.705438	2.73e-07
FEM1B	-0.705422	3.89e-10
CCNT1	-0.704984	7.16e-09
ZFP37	-0.70491	5.94e-08
NMT2	-0.704812	1.03e-06
MADD	-0.70481	7.22e-08
OSBP	-0.704765	3.43e-09
ZNF562	-0.704726	8.76e-08
EPHB1	-0.704569	0.00064261
NRIP1	-0.704454	0.000232645
MLLT4	-0.704121	1.06e-06
GPATCH8	-0.704118	8.21e-08
HEATR5B	-0.703943	4.43e-08
ARMC8	-0.703838	2.77e-10
HIPK3	-0.703524	3.75e-08
UBR1	-0.703454	3.29e-08
WDR35	-0.703228	5.04e-07
STX2	-0.703183	9.43e-09
AGL	-0.703084	4.24e-05
SDCBP2-AS1	-0.703046	2.16e-09
MAPK6	-0.703038	2.79e-08
MTUS1	-0.703021	0.000333816
KIAA0319	-0.702732	3.57e-06
CDK14	-0.702397	1.06e-06
LONP2	-0.702281	4.03e-10
PRPF40A	-0.702224	8.22e-12
ANKRD49	-0.702126	0.000227392
PCF11	-0.702047	1.17e-07
B3GALT2	-0.701994	0.010194
WDYHV1	-0.701944	3.08e-08
ZNF287	-0.70183	1.01e-09
GBE1	-0.701622	9.37e-06
ABCA2	-0.701603	2.61e-06
GPR61	-0.701531	0.000518228
SRRM1	-0.70128	2.06e-08
TFRC	-0.701235	0.000100188
RP11-707O23.5	-0.701189	5.35e-07
TOB2	-0.70118	0.00218538
MANEA	-0.701051	1.66e-07
ADNP	-0.700678	2.07e-11
CTD-2132N18.2	-0.700584	2.42e-05
SRSF5	-0.700533	6.01e-05
MYO6	-0.700367	1.52e-08
DMGDH	-0.700219	0.00218538
PIK3C3	-0.700209	2.16e-09
KIFAP3	-0.700136	1.76e-07
ZNF689	-0.699914	1.93e-08
HSPD1P1	-0.699802	1.25e-07
UBXN2B	-0.699404	1.68e-05
RTTN	-0.699186	2.02e-05
HIST1H3E	-0.6991	0.0252373
GLUD1P3	-0.698967	1.22e-05
HDX	-0.698832	1.56e-06
MED14	-0.698118	1.99e-08
U2SURP	-0.698076	2.2e-07
POLG2	-0.697685	7.32e-05
ATP8A2	-0.697322	7.02e-07
SPAST	-0.697172	1.62e-09
RBBP9	-0.69707	1.43e-06
TMCO3	-0.69707	2.36e-05
ZNF700	-0.696774	0.00206122
MAP7D2	-0.6964	2.18e-05
RP11-134G8.7	-0.6962	5.42e-06
HEATR1	-0.696152	9.45e-07
RREB1	-0.696123	2.93e-06
ZNF471	-0.695952	7.34e-06
FNIP1	-0.69578	5.42e-09
FAM169A	-0.695629	3.28e-06
MTMR6	-0.695568	2.34e-07
SV2B	-0.695421	0.0025022
MIR4737	-0.694891	0.00823229
MTM1	-0.694816	8.39e-07
PWAR6	-0.694797	4.57e-05
ZNF540	-0.69479	8.64e-06
ZNF180	-0.694545	1.94e-09
MON2	-0.694524	1.88e-07
CSE1L	-0.694027	4.94e-11
ZNF585A	-0.693969	3.28e-07
MIR3936	-0.693834	1.35e-06
MYH10	-0.693829	3.47e-06
MFSD8	-0.693694	2.02e-06
FNDC3A	-0.693457	1.88e-07
ZNF780A	-0.693352	1.93e-08
ZNF33B	-0.693163	5.05e-09
RGMB	-0.693157	1.33e-05
DPH1	-0.693155	1.2e-06
ATG2B	-0.69306	5.75e-08
RP11-967K21.1	-0.692983	2.02e-05
UBR5	-0.692803	2.69e-06
PLEKHH3	-0.692588	0.0166384
NUP133	-0.692569	1.86e-08
TARBP1	-0.692256	0.00386182
USP28	-0.69225	1.51e-07
DPY19L1P1	-0.69205	1.8e-06
RP11-67L2.2	-0.69205	1.31e-06
BRAF	-0.691988	3.1e-10
GRB2	-0.691953	2.65e-07
SASS6	-0.691892	1.17e-07
N4BP2	-0.691857	5.13e-06
USP22	-0.691796	4.99e-06
METTL25	-0.691711	2.73e-07
SH3GLB2	-0.691667	1.68e-05
TMEM106B	-0.691566	4.28e-08
DHX15	-0.691425	8.76e-08
USP48	-0.691204	6e-11
RASSF8	-0.691183	3.65e-05
ELOVL4	-0.691117	6.22e-06
MGEA5	-0.690962	3.1e-06
PJA2	-0.690834	2.73e-07
BRPF3	-0.690733	4.43e-08
PTBP2	-0.690642	0.000143042
SLMAP	-0.690587	5.05e-09
ACSL3	-0.690143	1e-06
EIF5	-0.690123	4.39e-09
NBAS	-0.689812	6.14e-08
MITF	-0.689747	0.00789646
PM20D2	-0.689604	1.22e-09
SRSF12	-0.689578	1.29e-07
ZC3H6	-0.68951	5.43e-10
HECTD1	-0.689479	1.24e-08
OTUD3	-0.689442	8.18e-06
BBS10	-0.689408	1.99e-08
ZBTB44	-0.689267	1.6e-07
ZNF280C	-0.689232	1.16e-08
DNASE1	-0.689212	6.4e-06
ZNF189	-0.68911	0.000249096
DLAT	-0.689084	2.2e-08
PEX5L	-0.688792	0.000172448
N4BP2L2	-0.688692	3.57e-06
TUBE1	-0.688518	0.000157099
HUWE1	-0.688268	2.27e-06
RN7SL737P	-0.688266	2.54e-06
WDR48	-0.688254	3.61e-11
NMNAT2	-0.687701	2.55e-05
C1orf145	-0.687698	0.000207472
DNAJC14	-0.687607	7.5e-05
ZFHX3	-0.687529	1.73e-05
PPP1R9A	-0.687337	6.34e-08
ZNF708	-0.687331	3.43e-09
TCERG1	-0.68692	5.72e-05
TMOD1	-0.686895	0.0100241
TUBGCP6	-0.686859	0.000168483
ATP2C1	-0.686838	6.58e-06
CAB39L	-0.686782	5.13e-06
PGM2L1	-0.686592	0.000238012
ZFP30	-0.686534	2.78e-09
RP11-33B1.1	-0.686125	5.72e-05
SEC24B	-0.685984	1.13e-09
DENND4C	-0.685942	1.28e-08
PPIP5K2	-0.685871	9.78e-05
TRIM23	-0.685846	8.22e-09
DCLRE1A	-0.685746	1.99e-11
SECISBP2	-0.685462	6.02e-09
PHIP	-0.685329	9.96e-08
ZNF407	-0.685064	2e-07
LYST	-0.685025	1.29e-07
ADHFE1	-0.684922	0.000272733
LARP4	-0.684657	1.03e-07
TMEM254-AS1	-0.684645	2.55e-05
RGS7BP	-0.684578	0.0071157
MAPKBP1	-0.684464	4.2e-07
EPHA10	-0.683728	0.00240764
SAMD12	-0.683715	2.54e-06
PTCD2	-0.683525	1.46e-09
ASB1	-0.683522	1.13e-07
ZNF417	-0.683363	1.03e-07
NF1	-0.683279	1.74e-09
SUPT6H	-0.683147	1.2e-06
RP11-1042B17.5	-0.682424	3.95e-07
CACUL1	-0.68235	1.68e-09
ZNF827	-0.682104	7.16e-09
LRRC14	-0.68183	6.53e-10
CERK	-0.681712	6.8e-05
RBM12	-0.6816	9.55e-11
ZC3H12C	-0.681581	3.18e-07
ATM	-0.681577	9.62e-06
KIAA0895L	-0.681417	8.46e-05
PSKH1	-0.681413	5.75e-08
HCFC1	-0.68132	5.75e-08
EIF1AX	-0.681191	5.75e-08
CBX5	-0.681149	1.52e-08
HDAC9	-0.681078	4.2e-07
METTL14	-0.681061	5.61e-09
WDR47	-0.681011	6.95e-06
NONO	-0.681004	2e-07
PIGS	-0.680944	5.28e-06
ANAPC1	-0.680882	7.56e-10
YTHDF3	-0.68087	3.82e-09
CRY2	-0.680812	8.76e-08
C4orf29	-0.680743	2.27e-06
TIGD2	-0.680583	5.52e-07
PRPF18	-0.680529	1.23e-06
MMGT1	-0.680427	6.95e-06
RRM1	-0.680195	3.71e-07
VHL	-0.680092	7.45e-07
RP11-230C9.2	-0.680013	1.13e-06
KIAA1377	-0.679977	2.77e-06
POLI	-0.679725	5.39e-08
ASIC1	-0.679668	0.0161177
TLE2	-0.679638	0.00314453
G6PD	-0.679503	0.00675193
FAM85A	-0.679344	0.00286053
SSSCA1-AS1	-0.67932	4.22e-06
TRAPPC13	-0.679231	7.41e-09
ZNF354B	-0.679141	9.12e-06
ZNF596	-0.679126	5.89e-06
SYT4	-0.679093	0.000110246
ZNF329	-0.678962	7.7e-08
CAND1	-0.67891	1.86e-08
CTPS1	-0.678784	1.64e-05
RP11-490H24.5	-0.678731	6.97e-05
OCRL	-0.678633	5.19e-07
RP11-51F16.9	-0.678381	1.51e-05
GSTM2	-0.678193	0.000389936
STAMBPL1	-0.678151	1.44e-05
PPP2R1B	-0.677925	8.48e-08
RAVER1	-0.677703	8.91e-07
GTF2H1	-0.677653	1.08e-08
MAP3K14	-0.677495	0.000589852
FOCAD	-0.677283	2.02e-06
TBRG1	-0.676729	4.89e-07
KIAA1244	-0.676564	0.000136466
SPPL2B	-0.676466	0.000153467
SRSF6	-0.676408	3.08e-08
GDAP1	-0.676382	5.23e-10
RNF111	-0.676317	1.99e-08
MTRF1	-0.676192	1.47e-05
ATXN1	-0.67616	1.25e-07
ZNF45	-0.676122	1.8e-08
AMPD3	-0.675984	1.43e-06
YLPM1	-0.67592	3.29e-08
EZH1	-0.675881	2.88e-08
PTOV1	-0.675364	1.4e-05
PPP1R12A	-0.675206	1.86e-08
TNRC6C	-0.675083	2.62e-05
CTDSPL2	-0.675069	8.76e-10
P2RX6	-0.675016	0.000349026
CENPBD1	-0.674842	7.23e-07
ZSWIM8	-0.674745	1.8e-06
SMARCAD1	-0.674576	2.06e-08
CLCC1	-0.674564	1.1e-07
HINT3	-0.674371	1.2e-06
EXOSC10	-0.674125	4.99e-06
HOOK2	-0.674034	3.47e-06
PXMP4	-0.67398	9.88e-06
CELSR2	-0.673814	6.06e-06
CEP70	-0.673773	3.18e-08
AZI2	-0.673713	1.06e-07
MYT1L	-0.673437	0.000227392
CTD-2044J15.2	-0.673361	4.46e-05
NBPF15	-0.673124	0.00108509
TRAP1	-0.67285	1.62e-09
REPS2	-0.672822	1.56e-06
ANKRD17	-0.672728	2.68e-09
PRMT10	-0.672603	2.61e-08
DDHD2	-0.672598	3.18e-08
DHX40	-0.672272	3.31e-09
ZNF669	-0.672247	5.52e-07
CCNL2	-0.672037	0.0153634
RUFY2	-0.672022	1.03e-07
SLC30A1	-0.671964	3.84e-05
DCUN1D1	-0.671733	1.41e-07
SETD5-AS1	-0.671529	0.000232645
ATP1B1	-0.671527	0.000326445
COPS5	-0.671269	2.36e-08
PAXBP1-AS1	-0.671062	3.29e-08
VTI1A	-0.670907	1.01e-09
RPAP2	-0.670883	2.41e-09
ARID1B	-0.670755	4.35e-10
LARS	-0.670742	1.41e-07
ULK3	-0.670736	0.000475075
STX1A	-0.670497	0.0130688
RP13-514E23.1	-0.670482	0.000130176
BRD3	-0.670474	2.56e-07
SLC25A25	-0.670441	6.63e-05
REEP1	-0.670407	0.000133286
ZNF671	-0.670289	9.43e-09
SLC8A1	-0.670112	6.4e-06
PDIK1L	-0.67011	8.8e-09
N6AMT1	-0.670094	3.37e-06
SRSF10	-0.670092	1.99e-08
ENPP4	-0.670089	5.13e-06
GGA2	-0.669968	9.76e-09
ZZZ3	-0.669951	1.16e-10
CUL5	-0.669887	3.75e-08
KIAA1731	-0.669714	4.22e-06
WDR11	-0.669705	2.13e-08
TMEM50B	-0.669702	8.65e-07
KIAA1549	-0.669518	7.75e-06
KIAA0196	-0.669475	5.05e-08
PRRC2B	-0.669435	9.18e-07
WDR37	-0.669405	1.63e-08
RP5-1024G6.8	-0.669361	0.000565012
ABHD17B	-0.669229	2.41e-07
ZNF12	-0.668992	4.03e-10
FITM2	-0.668799	9.62e-06
METTL4	-0.668772	2e-07
CDC40	-0.668605	1.16e-08
LMTK2	-0.668559	5.57e-08
ZNF302	-0.668544	2.62e-05
RP11-91J19.4	-0.668373	3.63e-08
PI4KAP2	-0.668336	0.000143042
NAA40	-0.668277	4.88e-08
TRIM62	-0.66827	0.000232645
SCYL3	-0.668236	2.61e-08
CPNE3	-0.66822	1.57e-10
ULK2	-0.668047	2.61e-06
2022-03-07	-0.668033	1.94e-09
FAM219B	-0.667903	2.98e-08
FAM92A1P1	-0.667814	7.45e-08
CTD-2619J13.16	-0.667765	9.04e-08
CEP290	-0.667608	9.55e-05
FNBP4	-0.667601	9.78e-05
RP5-1068E13.7	-0.667576	0.00270158
ARID4B	-0.667383	5.21e-08
ZNF236	-0.667382	3.95e-07
ZNF468	-0.667317	1.73e-05
RP11-507K2.3	-0.667259	0.000198138
XRN1	-0.66685	2.56e-07
DIS3	-0.666777	5.94e-08
MANEAL	-0.666736	5.13e-06
AKAP11	-0.666687	3.19e-06
TRMT10A	-0.665586	6.22e-06
KIAA0232	-0.665557	1.33e-08
RP11-977G19.12	-0.665476	6.63e-05
MAZ	-0.665466	7.91e-07
SLC35D1	-0.665378	6.4e-06
AC002472.1	-0.665274	0.00130333
EVI5	-0.665251	2.13e-07
ANKRD52	-0.665193	2.99e-07
ANKRD45	-0.665115	0.000319227
PEG10	-0.664996	7.32e-05
SMARCD2	-0.664656	0.00265042
ZIK1	-0.664556	4.43e-08
CREBRF	-0.664425	4.1e-09
TP53BP1	-0.664395	8.65e-07
PPIP5K1	-0.664348	1.51e-10
ZNF484	-0.664211	7.45e-07
WDR5	-0.664139	9.55e-05
FUT1	-0.664098	0.00206122
RP3-324O17.4	-0.664077	3.98e-05
RSBN1L	-0.664036	4.75e-11
EIF3A	-0.663952	3.29e-08
ZNF627	-0.66385	2.2e-07
DNAJC18	-0.663821	3.83e-07
ADD2	-0.663767	0.0180055
KANSL1	-0.663765	4.86e-10
KAT6A	-0.663603	7.45e-08
SLC24A2	-0.663425	0.000589852
GPR158	-0.663344	5.87e-05
RBM28	-0.663229	4.69e-05
INTU	-0.662671	8.41e-06
IBTK	-0.662582	2.16e-09
ZNF776	-0.66255	2.13e-08
RP11-616M22.1	-0.662505	0.0200839
MTDH	-0.662465	3.84e-05
ATE1	-0.662464	1.8e-08
LMBRD2	-0.662313	4.69e-05
PDZD8	-0.661951	5.28e-06
KIAA0368	-0.661881	4.06e-11
ARHGAP35	-0.661871	3.83e-07
TTLL4	-0.661851	1.94e-07
OTUD6B	-0.661705	0.000105104
GNG2	-0.661601	2.98e-05
HDHD2	-0.661521	2.13e-07
UQCRFS1P1	-0.661462	1.85e-06
RWDD4P1	-0.661436	1.47e-06
KLHL17	-0.661367	9.55e-05
MGAT4A	-0.661338	1.46e-07
GS1-358P8.4	-0.661255	3.93e-05
RBM26	-0.661205	1.66e-07
DST	-0.660885	0.000202754
EPS15	-0.660575	7.67e-09
LRPPRC	-0.660572	2.68e-09
NOL11	-0.660514	8.84e-11
GOLGA1	-0.660363	1.03e-07
SETD5	-0.660314	2.69e-08
MLLT10	-0.660167	4.46e-07
XPO1	-0.66005	4.24e-09
MED23	-0.659542	7.95e-08
TMEM38B	-0.659019	0.00172653
RP11-485G4.2	-0.658826	0.00675193
SCAF8	-0.658601	8.51e-09
C5	-0.65854	2.47e-06
GSTO2	-0.65852	6.81e-07
AIM2	-0.658456	3.37e-06
TASP1	-0.658324	4.28e-08
ACAT1	-0.658158	2.65e-07
ZNF649	-0.658031	4.72e-06
RAB8B	-0.657889	4.07e-07
PDP1	-0.65788	1.39e-06
RP11-1033A18.1	-0.657873	9.55e-05
PPTC7	-0.657635	1.16e-06
HS2ST1	-0.657435	2.26e-07
UHMK1	-0.657418	1.1e-07
CXADR	-0.657377	0.000107646
NFASC	-0.657278	3.29e-08
IPO8	-0.657203	1.8e-08
PRKCZ	-0.657037	4.22e-06
SCAF11	-0.656831	3.09e-07
SMAP1	-0.656801	5.13e-06
ROCK1	-0.656768	1.94e-07
CHD6	-0.656687	7.7e-08
HELZ	-0.656466	1.05e-08
GLMN	-0.656402	3.18e-08
NCAPD3	-0.656206	3.95e-07
KAT5	-0.65614	2e-07
FAM13A	-0.655873	0.000305237
SENP6	-0.655811	1.05e-09
GPATCH2	-0.655809	7.67e-09
ACO1	-0.655654	1.71e-07
RFC1	-0.655647	2.26e-07
LRBA	-0.655556	2.06e-07
CTNND2	-0.655468	0.00144248
VEZT	-0.655171	4.6e-07
ZNF318	-0.654383	9.11e-09
AP001462.6	-0.654284	0.0004962
LINC00265	-0.65416	0.00358537
NAA50	-0.654072	1.06e-07
ACADM	-0.654012	9.34e-08
DDX46	-0.65398	2.44e-08
SYNRG	-0.653977	1.63e-08
CTD-2184D3.6	-0.653934	5.72e-05
ST8SIA3	-0.653912	1.66e-07
ZNF507	-0.653887	9.04e-08
FAM91A1	-0.653719	4.55e-09
RRAGB	-0.653656	1.13e-06
NUP205	-0.653641	6.07e-10
TANC2	-0.653373	1.43e-06
DNAJC11	-0.653343	7.95e-08
MAST3	-0.653315	6.95e-06
ATP5B	-0.653165	1.68e-08
IQCA1	-0.653061	0.000416589
EXOC5	-0.652871	4.1e-09
LENG8	-0.652347	0.0023616
ROGDI	-0.652301	0.00326515
KDM4C	-0.652036	7.45e-07
DCAF16	-0.651756	1.35e-06
UBE2W	-0.651651	1.24e-08
MROH8	-0.65145	6.58e-06
RP11-887P2.3	-0.651443	0.000153467
PPWD1	-0.651431	0.000153467
DYNC1I2P1	-0.651299	1.13e-06
PPP2R2C	-0.651176	4.34e-06
ZFR	-0.65095	9.42e-10
KIAA0319L	-0.650612	7.68e-07
DEPDC5	-0.65048	7.22e-08
TMEM198B	-0.650323	0.0110827
PIK3C2B	-0.650184	9.78e-05
PLEKHG3	-0.650159	0.000685024
PPFIA1	-0.650137	1.4e-10
FBXL20	-0.650126	1.6e-06
BHLHB9	-0.649948	1.2e-06
PDF	-0.649942	2.07e-05
IRAK1BP1	-0.649932	1.76e-07
SUV420H1	-0.649931	1.86e-08
TBCK	-0.649842	1.94e-07
TRIM52	-0.649764	4.2e-07
CIPC	-0.649679	5.42e-06
GBA2	-0.649572	1.68e-08
CLK1	-0.649546	0.0256372
KIAA0922	-0.649544	3.3e-05
PTPLB	-0.649463	2.61e-06
TTC33	-0.649337	1.27e-06
APPBP2	-0.649277	6.91e-09
PARD3	-0.6492	2.36e-05
ZC3H14	-0.649168	2.44e-08
RAD17	-0.649095	1.33e-11
PARK2	-0.64894	4.22e-06
ZNF621	-0.648882	1.39e-06
POU2F1	-0.648645	3.09e-09
ZKSCAN2	-0.648634	3.95e-09
MIR4453	-0.648616	2.3e-05
TAF1	-0.648436	2.08e-06
ME2	-0.648369	1.47e-08
MED13L	-0.648158	1.74e-08
RB1CC1	-0.648155	1.71e-07
CXorf56	-0.647981	2.41e-07
WHAMMP3	-0.647909	2.98e-05
ZNF620	-0.647864	1.17e-07
MST4	-0.647697	8.26e-05
DROSHA	-0.647542	1.28e-11
ATXN7	-0.64754	6.22e-07
ACAP2	-0.647509	0.000184874
ATP7B	-0.647414	2.76e-05
DTWD2	-0.647375	2.2e-06
AC079807.2	-0.647317	1.46e-07
ARFGEF1	-0.647299	6.55e-08
C6orf120	-0.647047	7.95e-08
COPS4	-0.646791	1.37e-07
UBA6	-0.646685	3.28e-07
CPEB3	-0.646656	9.34e-08
HNRNPKP4	-0.646454	4.07e-07
ARID1A	-0.646403	1.7e-06
RPRD1A	-0.646192	8.44e-10
UBR3	-0.645888	5.57e-08
ZNF362	-0.645882	1.23e-06
ZNF680	-0.645868	6.99e-08
PPL	-0.645815	7.32e-05
RP11-848P1.9	-0.645776	2.06e-07
NSD1	-0.645654	1.46e-09
ANKRD13B	-0.645634	0.000272733
ATP2B2	-0.645355	3.05e-05
SEC23B	-0.645299	3.28e-06
CEP350	-0.645242	1.03e-07
ZBTB25	-0.64522	2.81e-07
MSANTD4	-0.645152	9.74e-07
HAT1	-0.645134	1.82e-07
CACNA2D1	-0.644948	2.34e-07
CNNM3	-0.644922	1.03e-06
ATP5A1	-0.64492	6.23e-09
GSK3B	-0.6448	3.29e-08
SEPT7P2	-0.644777	0.00108509
RP11-101P17.11	-0.644762	0.00012416
PBRM1	-0.644709	9.34e-08
RP4-813F11.4	-0.644534	2.49e-05
RP11-348F1.3	-0.644508	0.000114254
WDFY1	-0.644435	1.06e-07
ZNF227	-0.64439	8.22e-09
BBS2	-0.644359	3.43e-09
NAT10	-0.644249	5.05e-09
ZKSCAN7	-0.64419	1.13e-07
TMX1	-0.644106	9.88e-06
ZNF445	-0.644012	2.52e-08
TLE4	-0.643836	4.11e-06
RP11-819C21.1	-0.643804	6.81e-07
AC004797.1	-0.643698	2.55e-05
TMCC1	-0.64366	1.74e-08
ANKEF1	-0.643554	4.74e-07
C17orf85	-0.643521	5.21e-08
CBX3P2	-0.643293	2.93e-06
TNRC6B	-0.643111	4.74e-07
RP11-418J17.1	-0.642962	1.44e-05
SLC25A13	-0.642932	2.65e-07
SKIV2L2	-0.642896	3.51e-08
PRR14L	-0.642847	1.33e-07
TAF5L	-0.642841	5.21e-08
ZBTB11	-0.642732	1.09e-09
AHDC1	-0.642652	5.94e-08
PAG1	-0.642549	0.0288808
MAPK1	-0.642414	4.57e-08
TMLHE	-0.642382	1.47e-08
MORF4L1P1	-0.642366	5.35e-07
STOX2	-0.642205	0.000118407
NCOA3	-0.642009	8.67e-05
LPGAT1	-0.642002	4.6e-07
GON4L	-0.641996	1.1e-06
HIATL2	-0.641974	2.2e-07
PRKAR2A	-0.641736	6.99e-08
C9orf72	-0.641626	1.85e-06
SLK	-0.641563	2.56e-07
KPNB1	-0.641554	3.61e-10
STX3	-0.641492	1.92e-05
TYW3	-0.641223	7.95e-08
MPPE1	-0.641086	1.13e-06
ZNF561	-0.640877	4.39e-09
CTC-487M23.5	-0.640769	0.000312159
SBNO1	-0.640746	2e-07
RP13-20L14.1	-0.640436	0.00255069
BHLHE41	-0.64023	0.000100188
CSGALNACT2	-0.64022	3.74e-05
ABCD2	-0.640153	0.000139718
SLC22A5	-0.640096	3.21e-05
AGAP1	-0.639692	6.22e-07
ZNF280D	-0.639614	1.51e-07
ZNF836	-0.639361	1.36e-05
CRHR1-IT1	-0.639311	1.93e-08
ZNF148	-0.639193	5.42e-09
AQP11	-0.638925	9.62e-06
STOX1	-0.638843	3.56e-05
RC3H1	-0.638789	5.28e-06
ANKRD6	-0.638771	1.07e-05
STAU2	-0.638624	2.13e-10
ZNF75D	-0.638557	9.37e-06
ZNF132	-0.63852	1.24e-08
CCRN4L	-0.638506	1.65e-06
RCOR3	-0.638251	2.79e-08
ARRDC4	-0.638219	0.00280663
GNE	-0.638131	8.21e-08
NFXL1	-0.638094	4.69e-05
FAM208A	-0.63794	7.88e-11
DIP2A	-0.637921	1.8e-06
ASB8	-0.637717	6.76e-08
AK3	-0.637648	2.01e-09
UBE2E3	-0.637394	1.2e-06
EPB41L2	-0.6371	0.00108509
SMARCC2	-0.637052	2e-07
THAP2	-0.636937	1e-06
CBR4	-0.63684	0.000105104
ZC3H12B	-0.636801	7.14e-05
RNU6-322P	-0.636771	0.00109603
PPM1A	-0.63673	7.41e-09
ZNF83	-0.636718	0.00125206
ZNF736	-0.636664	2.13e-05
TSR1	-0.636513	4.73e-08
CIC	-0.636434	1.96e-06
FBXO38	-0.636419	7.85e-10
FKTN	-0.636384	3.95e-07
CASP8AP2	-0.636248	3.49e-07
FANCL	-0.636238	5.52e-07
CAND2	-0.636224	7.75e-06
STRIP1	-0.636215	5.57e-08
ATF6	-0.636168	4.73e-08
RBM6	-0.636076	0.000615705
DHX29	-0.636036	5.85e-10
AKIRIN1	-0.635933	7.34e-06
UBA3	-0.635874	5.75e-08
SH3BP5-AS1	-0.63562	0.0310826
PGBD5	-0.635455	2.93e-06
CTD-2619J13.17	-0.635409	6.41e-07
SPTBN4	-0.635285	7.96e-06
USP54	-0.635217	2.47e-06
ZNF93	-0.635064	4.6e-07
ICA1L	-0.635005	4.89e-07
CLASP1	-0.634885	5.05e-09
RPA1	-0.634829	2.2e-08
VPS13B	-0.634647	5.73e-06
ENTPD4	-0.634577	9.04e-08
TTC12	-0.634548	2.4e-06
ZNF383	-0.634478	9.64e-08
DLGAP1	-0.63445	0.0205533
C21orf91	-0.634317	4.47e-06
AC004074.3	-0.634289	4.69e-05
DBT	-0.633992	1.25e-07
CTNNA2	-0.63394	0.000319227
CHD1	-0.633895	3.13e-05
FAM69A	-0.633795	5.42e-06
AC069282.6	-0.633752	1.22e-05
FUBP1	-0.633702	2.61e-06
CCP110	-0.633686	7.54e-06
YAF2	-0.633665	2.4e-06
MAP2	-0.633508	8.06e-05
DCTN5	-0.633487	3.49e-07
PDS5B	-0.633478	1.85e-06
PIGN	-0.63337	5.23e-09
TPR	-0.633251	2.2e-07
ZC2HC1A	-0.633234	4.57e-05
PPP6R3	-0.633204	1.17e-09
PAK1	-0.633176	2.13e-05
ZNF626	-0.632996	5.52e-07
SEMA3F	-0.632901	0.000777766
SPTBN2	-0.632854	0.000381412
SNX19	-0.632778	6.81e-07
RBFOX2	-0.632737	2.06e-07
IFT80	-0.632513	0.0001765
ANKS1A	-0.632474	1e-06
ZNF223	-0.632373	6.99e-08
SF3B1	-0.632337	2.85e-06
GMPS	-0.632194	2.09e-09
ACAD8	-0.632167	6.41e-07
TMEM38A	-0.632092	0.00326515
DONSON	-0.632024	0.00231637
PRDM2	-0.631996	3.4e-08
GPRASP1	-0.631948	4.47e-06
ZNF717	-0.631909	6.91e-09
RRN3	-0.631789	1.7e-10
ZNF404	-0.631763	0.00675193
KIAA2018	-0.631665	4.89e-07
ZNF641	-0.631459	4.33e-07
WARS2	-0.631441	4.88e-08
SMIM13	-0.631372	2.99e-07
[truncated: 1,154 more rows]
