# Supplementary material for: Identification of biomarkers associated with the invasion of nonfunctional pituitary neuroendocrine tumors based on the immune microenvironment
Source: Front Endocrinol (Lausanne). 2023 Jul 14;14:1131693. doi: 10.3389/fendo.2023.1131693 (PMC10376796; doi:10.3389/fendo.2023.1131693)
Supplement: Supplementary file 3 [file Table_2.xlsx]

## Sheet: InvaDiff
Differentially expressed gene in invasive group
Gene	Log2 (Fold Change.invasion/non-invasion)	pValue
TGFB1	-0.606529	0.00522649
EBF1	1.58524	0.0200544
EPHA1	-0.70397	0.000687507
EPHA3	1.02793	0.0103213
CACNA2D3	-0.904328	0.000266621
LRP8	1.00345	0.00228991
CIB2	0.988712	0.00732439
EMILIN1	-0.903566	0.0260138
ELMSAN1	0.618678	0.0397274
EGLN3	-0.972907	0.0130253
CORO2A	0.629982	0.00856008
KCNE4	1.68777	0.00856008
LIFR	0.749497	0.00901161
C1orf228	0.745967	0.043834
C1orf226	1.24796	0.0496355
FOSL2	1.322	0.0194384
GJB7	-1.06452	0.000671981
CYB5R1	0.785809	0.00342127
ATP8A1	0.74118	0.00468709
NR3C1	0.637914	0.00368734
RAB27B	-0.753233	0.0081879
NR3C2	0.632291	0.00228991
MYO5B	0.620824	0.0108546
RP11-384O8.1	0.708389	0.0179704
CDKN2C	0.630493	0.0200544
FEV	-1.30664	0.000983452
GATA3-AS1	-0.708129	0.00610903
C12orf65	0.60321	0.0252412
IDH1	-0.73726	0.00224576
BAG3	0.742734	0.0276204
CDC42EP4	1.49012	0.00659206
JAKMIP1	1.17812	0.00719748
RGS4	2.90111	0.00195791
ESM1	1.86492	0.00495015
ABCA1	0.666536	0.0241196
GFRA2	-1.13474	0.00625118
FGD4	0.741676	0.018256
PCOLCE2	-0.755926	0.00247457
UNC13B	0.679625	0.0213375
UNC13D	-0.704032	0.00625118
CALB2	-1.55382	0.00222349
GIPC2	-0.679282	0.00404632
C1orf95	0.922115	0.0108546
RP6-24A23.7	1.0711	0.000630154
MATN2	0.743983	0.00109087
SLC39A8	1.48884	0.000455714
NLRP1	0.816961	0.0191367
TUBGCP6	0.587159	0.0463376
TMEM38A	1.00754	0.0150782
MAML3	0.917619	0.000305387
HES6	1.14024	0.00412182
ECHDC2	0.638989	0.0301906
HRK	1.25882	0.00541839
PRR15L	1.39683	0.0194384
C1orf74	0.669841	0.0106742
RP11-384K6.2	0.745159	0.00758424
RP11-384K6.6	0.598507	0.017137
TIMP4	2.15713	0.000455714
C8orf56	-0.669732	0.0317791
STXBP2	-0.656619	0.00732439
MTUS1	0.62421	0.0148368
CHAC1	1.00236	0.0391682
ADRA2C	1.29193	0.00495006
MGLL	0.930118	0.000732848
SPIRE2	1.03188	0.0237555
KLHL21	0.835044	0.043834
DGKK	0.858438	0.020366
ZFY	-0.8936	0.00433866
NR5A1	-1.0544	0.00092198
COLQ	-0.629276	0.0476339
CKB	0.683718	0.0103213
GATM	1.25487	0.0268067
BTG2	0.63894	0.00203649
SIRPA	-0.62501	0.00532166
USP31	0.67727	0.0158232
TENM3	0.644158	0.00659206
NIM1K	1.33561	0.00242717
RAP1GAP2	0.589314	0.0364718
PCDH9	1.05492	0.0104084
KCNH3	0.649619	0.00323333
RP11-403I13.8	-0.592799	0.0110377
STX1A	0.93506	0.000519555
STK32A	0.690031	0.0288809
INHA	-0.84228	0.0354384
RPS4Y1	-0.835806	0.00232146
FSHB	-1.15619	0.00536973
PLSCR4	0.759927	0.0334464
EMILIN2	-0.88902	0.00247457
TMEM145	0.761875	0.0032949
RHOU	1.75614	0.000867694
POPDC3	1.05136	0.0489587
SMO	-0.96952	0.000260627
SSTR3	-0.734372	0.00491662
OSBPL1A	1.33471	0.00283082
PRSS50	-0.75948	0.0220043
ERF	0.668472	0.0185455
PLAGL1	0.763252	0.0252412
RP11-246K15.1	1.4983	0.0422649
CD83	-0.784206	0.0123981
SLC12A2	0.760305	0.0354384
KDM5D	-0.897945	0.00343481
PCDH11X	0.986464	0.00576082
C1orf233	-0.663492	0.0489606
BASP1	-0.70389	0.00125938
DLGAP1-AS1	0.641923	0.00139411
ZNF365	0.959459	0.00120893
SCN1B	1.2709	0.00785234
BRINP2	-0.695197	0.0112235
EZR	0.78712	0.0216692
NFIL3	1.28271	0.00397208
RP11-159N11.3	-0.761143	0.0010794
MAST4	0.749403	0.00257192
DCBLD2	0.694294	0.00211795
CCDC85C	0.809582	0.00901161
NEFL	2.0075	0.00157126
KIAA0040	0.89215	0.0297485
ROGDI	0.605881	0.00294088
KLHL17	0.59132	0.0223462
CASK	0.929861	0.00361911
TGFBR3L	-0.607176	0.032016
LAPTM4B	0.980321	0.0145989
DDX3Y	-0.8071	0.0108848
TOB2	0.795537	0.000617688
RP3-402G11.28	0.766599	0.0334464
RP3-402G11.27	0.765392	0.0220054
MIR600HG	0.707244	0.00486102
LRRN1	1.29041	1.06e-05
BAIAP3	-0.639991	0.0023806
RPS6KA5	0.646888	0.0123981
SAMD11	1.41783	0.0280352
BLCAP	0.833513	0.00495015
SRC	1.43092	0.00288537
CSRNP1	0.847095	0.00361911
PLCB1	1.12732	0.000153114
RP11-255I10.2	-0.879684	0.0219067
SIDT2	0.592168	0.0185455
UBA7	-0.689081	0.00561662
MITF	0.952736	0.00404632
PAQR8	0.856436	0.0476339
CYP2S1	-0.740253	0.000542625
ZNF189	1.18523	0.0276204
ATAD2	0.770839	0.0200544
ACSL1	0.853953	0.013905
BAALC	-0.593363	0.0297485
LRP1B	0.61585	0.0264077
GPSM3	-0.677213	0.0145989
SCGB3A1	-0.889895	0.035694
URB2	0.813608	0.00233485
LSAMP	-0.637489	0.025625
VGF	-0.59162	0.00732439
HMGN2P15	1.54247	0.00900337
AMOT	0.59439	0.0306384
DDIT4	0.743184	0.0241196
RP1-257A7.5	0.961741	0.0194384
CNKSR2	1.04129	0.00146601
GAL3ST3	-0.640892	0.018256
LARGE	0.650182	0.0244886
FGFR1	-0.618302	0.00561662
FOXO1	0.643879	0.0116036
NNAT	1.59935	0.018256
BRICD5	0.607879	0.0268067
CD40	-0.665249	0.00997894
SH3BGR	0.636461	0.0426256
EIF1AY	-0.841127	0.0068197
KLHDC8A	1.6235	0.00199684
PKD1	1.38322	0.00207685
PALLD	0.884671	0.0272109
SLC46A3	0.701755	0.00997894
PSRC1	1.53901	0.00215979
SPOCK1	-0.752485	0.00203649
SH3BGRL2	0.754474	0.00513287
CRABP2	-1.22257	0.000672982
MIR1179	0.99907	0.0472023
RALYL	1.10447	0.00255993
KHDRBS2	0.687944	0.0356806
CITED1	0.75043	0.0339352
PRSS22	-0.642711	0.00517939
EYA1	0.593639	0.00355204
RIMS1	0.656459	0.00294088
REC8	1.04935	0.000334098
LRIG1	0.692615	0.00160515
RP1-193H18.2	0.612685	0.0117979
AC072052.7	0.943474	0.029305
SLC20A2	0.748034	0.0489606
MGP	-0.733734	0.0280352
JUN	0.633159	0.00173857
NAALADL1	-0.599479	0.0155714
CDH3	-0.739047	0.0185455
CDH8	-0.618557	0.00891083
USP2	0.770231	0.000658743
ARMC4	0.956218	0.0123981
TBC1D4	1.60458	0.000319441
FAM19A5	-0.822703	0.0115074
CALHM2	-0.644976	0.00335755
IGFBPL1	1.1486	0.00499518
RASL10B	0.621176	0.03807
NEFM	2.09844	0.00294088
NEFH	1.23106	0.0268067
ELMO1	1.08661	0.0244886
MESP1	0.88189	0.00272453
ACAP3	0.983292	0.0132405
ARHGEF5	-0.676435	0.000904827
RP11-165A20.3	0.800314	0.000353498
CEL	-1.69105	0.00272453
IGSF21	1.04158	0.00901161
PFKFB2	0.750169	0.0185455
GMPR	0.709992	0.0420321
POR	0.619963	0.0408659
SLC10A4	-0.92327	0.00355204
GHR	0.618965	0.0349312
KIAA0513	0.615647	0.013905
C1QTNF4	-1.20833	0.000904827
CXCL16	-0.668214	0.0015733
SESN3	0.76409	0.0074533
ETNK2	-0.595077	0.0264077
ANKRD24	2.05493	0.000631101
LRRC20	0.689261	0.000579025
FAM89A	-0.788501	0.000305387
CACNA1H	0.665666	0.0288809
ALCAM	-0.749634	0.00603283
KIF26A	-0.800871	0.00486102
ANGPTL7	1.66361	0.00848669
NLGN4Y	-0.797835	0.00879743
ASS1	-0.664683	0.0432262
LRFN1	-0.77619	0.000983551
SCN3A	0.860688	0.00283082
TMEM133	-0.809961	0.00460226
FAM13A	0.678336	0.00404632
USP9Y	-0.845832	0.00569356
ERAP2	1.1944	0.0206872
FAR2P3	0.723681	0.00532166
CMYA5	0.947416	0.0108546
SLC19A2	0.620485	0.00513287
RP5-1024G6.8	1.04673	0.00131176
SYT7	-0.747657	0.00451882
UACA	0.882792	0.006363
HSPB8	0.687728	0.0272109
RAB26	1.6119	0.00211795
JAK2	0.718451	0.00468709
PLCD3	-0.752719	0.00460226
PLCD4	0.959992	0.032016
TSPAN33	-0.895706	0.00018459
EPB41L2	0.642424	0.0252412
ATP1B1	0.675011	0.000465819
C1RL	-0.670118	0.00368734
GATA3	-0.654118	0.00342127
LMOD1	1.12432	0.0188391
RD3	-0.640379	0.0066407
CACNG8	-0.593331	0.00932371
FRMD4B	-0.597721	0.00460226
MLF1	1.11793	0.0168669
KIAA1211	0.668086	0.0386158
SHC2	0.668507	0.0123981
CCDC147-AS1	1.659	0.0112235
AHR	-1.03356	0.0264077
HRH3	-0.611367	0.00305483
ALDH1A1	0.920759	0.00561662
RAD1P2	0.629939	0.0101482
WDR5	0.629936	0.00305483
C5orf49	0.722211	0.00561662
TRIM47	-0.786045	0.000554515
VSTM4	0.992298	0.0166004
KLF12	0.641208	0.000983551
ACOX2	-0.647657	0.0194384
SMARCD2	0.692008	0.00242717
SUSD4	1.80033	0.0015733
SUSD5	0.587499	0.00120893
LY6H	-0.980453	0.000566647
SLC25A25	0.88995	0.00771725
USP54	0.670411	0.0032949
CLGN	0.858717	0.00188212
SSX2IP	0.703009	0.0220054
RP11-160O5.1	0.692173	0.0143643
PRR18	-0.733208	0.0021596
SYTL2	-0.855776	0.0324869
ARHGEF35	-0.687249	0.000184262
MYO9A	1.05662	0.000797631
TMEM38B	0.608621	0.00948428
PLEKHH1	0.812265	0.00785234
PLEKHH3	0.59325	0.00785234
MATK	-0.67681	0.0117979
TACC2	0.727924	0.00397208
FBXL6	0.60632	0.0233961
PEG3	-0.624105	0.0252412
CTNND2	0.849673	0.00184525
BCAR3	1.14033	0.0306384
ADD2	1.08207	0.000867694
GREB1	1.33663	0.0248624
WNK2	0.60208	0.00160515
ASPN	-0.612934	0.0106742
PRKG2	1.23751	0.0150782
MAMSTR	0.72483	0.015323
XK	0.788197	0.00719748
C21orf62	0.643098	0.00827041
NLGN3	-0.852158	0.00170429
PLXNA3	0.72008	0.00495015
WFDC2	-0.626511	0.00561662
HPCA	-0.840302	0.00335755
G6PD	0.853557	0.0150782
RP11-215H22.1	-0.723571	0.0106735
LMO1	1.17861	0.0364718
GPR176	0.799472	0.0136803
ELAVL4	0.807884	0.0284553
GPC4	-0.919151	0.00199684
IRF6	0.910638	0.00571817
IRF1	-0.686933	0.0248624
MT3	-0.740237	0.00435604
RAB15	0.721821	0.0369981
FKBP5	1.16788	0.0230415
ECM1	-0.701184	0.0432262
LHB	-1.92678	0.00206526
B3GALTL	1.12167	0.000748569
RAPGEFL1	-0.604579	0.015323
C9orf173	1.22478	0.00603283
SCGN	1.02092	0.0112235
KCNJ11	0.791436	0.0284553
ATRNL1	-0.69135	0.0264077
AGT	1.34444	0.000717435
FABP5	-1.0964	3.09e-07
CGA	-2.26696	0.00113675
CBFA2T3	-0.594547	0.00707254
SLC44A4	0.778149	0.0482934
ENAH	0.703952	0.00215979
LTA4H	0.817897	0.00841413
ENTPD3	1.10223	0.00901161
AFAP1	0.62302	0.000455714
MXD4	0.682371	7.28e-05
PRTFDC1	0.623663	0.00659206
CACNA1A	1.88113	0.00375673
RTN4RL1	1.23609	0.00311331
MPP1	-0.641739	0.00719748
MAPK12	1.04935	0.00513287
MAPK11	0.905181	0.00389909
ITGA7	1.45365	0.000254759
AC093673.5	-0.621294	0.00771725
CTSV	-1.80091	2.59e-05
CTSC	-0.821153	0.0031728
CTSD	-0.654912	0.0457007
REEP1	0.708616	0.00355204
RARRES2	-0.992603	0.0369981
SH3GL2	0.710446	0.0306384
RP6-24A23.3	1.04639	0.000538394
HOMER2	0.829877	0.00111359
SNCB	-0.6551	0.00532166
SMC6	0.614986	0.00412182
METTL7A	0.771057	0.0126041
VMO1	-0.756715	0.0185455
SEZ6L	-0.837251	0.013905
AC106869.2	-1.0038	0.0149997
SH3BP4	-0.592908	0.0117979
UAP1L1	0.623576	0.00541839
RAMP1	-0.589598	0.0055166
PLA2G1B	-1.20015	0.00110579
RHOD	-0.66579	0.0103213
CHST2	1.23157	0.0191367
CHST8	-0.716495	0.00561662
PTPRC	-0.874004	0.0123981
GALNT9	-1.61831	0.000195606
FOXL2	-1.01217	0.00203649
MAMDC4	0.639787	0.0244886
PNMA3	-0.858179	0.0010042
BMP6	1.9833	0.00323333
ACOT11	0.641304	0.0114122
CRIM1	0.614776	0.0324869
AMOTL1	0.598109	0.00592625
FAM174B	0.694641	0.0108546
ADPRHL1	0.770728	0.00443675
TRPC3	1.31467	0.0280352
ARRDC4	0.800073	0.0496355
ARRDC1	0.750195	0.0134588
AP000473.5	0.87604	0.0104958
EHD3	0.910895	0.00532166
OSBPL7	0.894765	0.0114122
NEUROD1	1.07515	0.0230169
CCNG2	0.591158	0.0110377
SAMD3	-0.751698	0.000717435
RBP4	-0.854165	0.0160787
GAS2L1	0.791759	0.046982
LRRC4C	-1.08089	0.000102174
LRRC4B	-0.609814	0.000923941
TSC2	0.801307	0.0034861
MUM1L1	-0.626627	0.0145915
CNTN3	0.658155	0.0223462
EMB	0.711435	0.0223462
ZDHHC21	0.655089	0.00305483
KDM1B	0.957973	0.00981155
HPCAL4	-0.618894	0.0010467
RP11-264I13.2	0.585719	0.043834
LDLRAP1	1.05156	0.00184525
CEND1	-0.642852	0.00118441
RP11-362F19.1	2.20429	0.0061373
RP11-452F19.3	0.62464	0.0297485
INSM1	0.805957	0.0128132
TAGLN3	-0.781419	0.000983551
XYLT1	-0.756552	0.000849662
TMEM176A	0.900914	0.0375308
RASD1	2.7306	0.00582137
TBC1D24	0.592633	0.000904827
SMAD3	0.63846	0.0489606
RP1-40E16.9	-0.764616	0.00940248
PRKD3	0.949787	0.0476339
TRIM62	0.966372	0.0297485
TP53AIP1	0.626964	0.0185455
KIAA1244	0.667485	0.00163759
TPM1	0.859361	0.00707254
RP11-286H14.6	-0.764189	0.00177344
GFOD1	0.833242	0.00397208
RXRG	1.23429	0.000566647
TRIM9	1.07637	0.0155714
TESC	-0.637883	0.00154203
NSG2	-0.631251	0.013905
RP11-248J18.3	0.963709	0.0408659
C9orf169	0.80605	0.00670934
GOLT1A	-0.732548	0.000591655
FUT9	0.993626	0.00188212
PPAPDC3	0.88893	0.000278999
FLRT3	-0.819608	0.00389909
ITGB6	-1.12196	0.000202164
NIPAL2	0.703742	0.00361911
TTC9	-0.594795	0.00283082
HSH2D	-0.85631	7.28e-05
RP11-88H9.2	-0.618992	0.0143643
MALT1	0.587138	0.00283082
NFIA	0.610266	0.00603283
FBXO32	1.35479	0.0324869
CALD1	0.925582	0.018256
MKNK2	0.767025	0.0023806
GALNT12	-0.607455	0.013905
GALNT16	0.770498	0.00427666
BRINP3	-0.619224	0.0342448
FHDC1	0.816512	0.00247457
SH2B2	-0.707286	0.00120893
LIMA1	0.6078	0.0123981
GNA13	0.739926	0.0104964
NME9	0.632958	0.00173857
SNRPGP10	0.946965	0.00561662
IRS4	1.42851	0.000888915
TMOD1	0.999991	0.00397208
FOLR1	-0.769622	0.00550012
PKIB	0.956487	0.0301906
PKIA	0.975363	0.000764603
RP11-190A12.8	1.02068	0.00771725
ANKRD34C	0.925938	0.00317215
GSTT1	-0.799265	0.00140411
CHGA	-0.785998	0.00148121
PRDM10	0.610492	0.0166004
ANO10	0.957889	0.0032949
ENOSF1	0.610095	0.0310918
LRRC4	-0.651427	0.0334464
BTG3	0.638383	0.0121951
ZNF703	-0.58897	0.0450711
CLUH	0.622824	0.0185455
NRP2	0.803919	0.0420321
RP11-54O7.3	1.72632	0.0233958
CBFB	0.809321	0.00177348
C1orf54	1.07642	0.00233485
PCDH18	-0.705988	0.00812889
FABP5P7	-1.05254	2.71e-06
IL13RA2	-0.875351	0.0322378
RAB32	-1.11305	0.0168669
PCP4L1	1.91365	0.00771725
LIFR-AS1	0.773077	0.00283082
NIN	0.911609	0.0121951
PDGFD	-0.78811	0.0476339
KRBA1	0.725998	0.0213375
MPPED2	-0.640516	0.00694956
MIR378A	0.67778	0.0358862
SEMA7A	-0.730278	0.0252412
ODF3B	0.630492	0.0297485
PLEKHO2	-0.626793	0.00771725
DRD2	-0.714676	0.000617688
ASB4	0.993664	0.0185455
RP11-416N2.4	-0.691505	0.00641947
BMPER	0.945004	0.0068285
TMEM229B	0.799443	0.0288809
RNU7-174P	1.76895	0.0389324
CDKN1A	1.11918	0.0103213
SASH1	0.831266	0.0112235
CIT	1.00681	0.000373541
RBM38	-0.820173	0.00177348
RP11-545E17.3	0.593227	0.0489606
IGF2BP2	0.621367	0.0482934
PDE10A	0.629659	0.0482934
RASSF2	-0.845252	0.00870829
TANC1	0.836286	0.00694956
TMPRSS6	1.05019	0.0408659
UNC5D	-0.771805	0.00118384
ACVR1	0.596351	0.00188212
CERKL	0.759941	0.00870829
ATXN7L2	0.596368	0.0233961
TMED10P2	-0.703708	0.0075688
CABLES1	0.68448	0.0288809
ALOX5	-0.619891	0.0349312
PRKAB1	0.636843	0.00375673
SHISA4	0.651345	0.0237555
RORB	0.994756	0.0241196
AC005618.6	0.82268	0.0203687
CYTH3	0.705379	0.00647662
CLSTN2	0.905935	0.0426256
HTRA1	0.808329	0.000748569
ASIC3	1.48778	0.0248624
FAM131C	1.11096	0.011995
TRIM3	0.623992	0.014133
CPNE8	-0.599641	0.00582137
KLF9	0.985075	0.00670934
LINC00948	1.16517	0.000464723
PPP2R2B	0.669674	0.00163759
CETP	1.31089	0.00719748
PDE5A	1.25684	0.00732439
CORO6	0.875398	0.0450711
SRRM4	0.615331	0.0188391
KIF7	0.591038	0.0117979
ADCY2	0.616015	0.00435604
PLAUR	-1.16125	0.00812889
PHYHD1	-0.690206	0.00460226
TMEM184A	0.906779	0.0123981
PLEKHG6	-0.686493	0.00532166
FAM193B	0.783053	0.0194384
CLCNKB	-0.847871	0.0052264
RP11-327P2.5	0.763299	0.00188212
CDK6	1.01332	0.00224576
LRRTM3	-0.67963	0.0165958
CPNE4	1.0089	0.0297485
FSTL5	1.26666	0.00638725
GAB1	0.711927	0.000617688
